# Supplementary material for: Crystal structure and Hirshfeld surface analysis of hexa­kis­(μ-benzoato-κ2 O:O′)bis­(pyridine-3-carbo­nitrile-κN 1)trizinc(II)
Source: Acta Crystallogr E Crystallogr Commun. 2017 Nov 28;73(Pt 12):1966–70. doi: 10.1107/S2056989017016899 (PMC5730262; doi:10.1107/S2056989017016899)
Supplement: Supplementary file 2 [file e-73-01966-Isup2.hkl]

#
# h,k,l, Fc-squared, Fo-squared, sigma(Fo-squared) and status flag
#
data_I
_shelx_title ' hacali15_a.res in Pbca'
_shelx_refln_list_code          4
_shelx_F_calc_maximum      409.79
_exptl_crystal_F_000      2304.00
_reflns_d_resolution_high  0.8014
 
loop_
 _symmetry_equiv_pos_as_xyz
 'x, y, z'
 '-x+1/2, -y, z+1/2'
 '-x, y+1/2, -z+1/2'
 'x+1/2, -y+1/2, -z'
 '-x, -y, -z'
 'x-1/2, y, -z-1/2'
 'x, -y-1/2, z-1/2'
 '-x-1/2, y-1/2, z'
 
_cell_length_a    21.7698
_cell_length_b    10.7768
_cell_length_c    22.2272
_cell_angle_alpha  90.000
_cell_angle_beta   90.000
_cell_angle_gamma  90.000
 
_shelx_F_squared_multiplier     1.000
 
loop_
 _refln_index_h
 _refln_index_k
 _refln_index_l
 _refln_F_squared_calc
 _refln_F_squared_meas
 _refln_F_squared_sigma
 _refln_observed_status
   4   0   0    41037.66    39526.54    720.74 o
   6   0   0      259.75       91.48     10.71 o
   8   0   0     1619.57     1711.80     45.94 o
  10   0   0    10526.05    11015.71    215.12 o
  12   0   0       73.86       47.23     21.69 o
  14   0   0      114.54       66.35     26.41 o
  16   0   0     2027.01     1744.44     59.46 o
  18   0   0     1415.02     1286.23     98.51 o
  20   0   0     9232.96     9242.52    206.37 o
  22   0   0     9144.82     9655.88    221.84 o
  24   0   0     3400.31     3407.13    123.41 o
  26   0   0     1588.73     2426.55    158.93 o
   4   1   0    17425.79    17669.58    229.88 o
   6   1   0     8313.88     8127.65    110.47 o
   8   1   0     3254.68     2788.54     45.78 o
  10   1   0      647.77      616.89     25.56 o
  12   1   0      105.44       66.74     16.37 o
  14   1   0     3734.53     4109.27     71.59 o
  16   1   0     3395.17     3430.75    105.90 o
  18   1   0     8331.56     8672.70    152.95 o
  20   1   0     1138.60     1330.49     56.39 o
  22   1   0       22.58       56.41     32.25 o
  24   1   0        8.35      -35.23     35.23 o
  26   1   0      264.17      638.38    117.23 o
   0   2   0     5368.08     3914.07    192.23 o
   2   2   0      485.39      587.39     13.39 o
   4   2   0     7646.45     7361.40     97.96 o
   6   2   0    45756.55    45519.16    587.95 o
   8   2   0    78303.17    78333.16   1009.82 o
  10   2   0    68250.66    68847.86    891.04 o
  12   2   0    24171.85    23506.19    313.88 o
  14   2   0    20450.41    20250.29    275.12 o
  16   2   0     8613.88     8042.12    164.80 o
  18   2   0     3633.02     3862.14     77.30 o
  20   2   0        6.42      -18.15     26.26 o
  22   2   0      868.60      789.28     41.89 o
  24   2   0      108.04      -12.28     33.54 o
  26   2   0        4.88      275.69    109.81 o
   2   3   0     8303.75     8226.77    192.93 o
   4   3   0     2194.73     2017.94     29.10 o
   6   3   0    14039.79    13830.58    182.62 o
   8   3   0    11522.38    12042.51    162.22 o
  10   3   0     7163.56     7231.83    104.24 o
  12   3   0      633.10      692.72     26.10 o
  14   3   0     1517.97     1247.03     42.59 o
  16   3   0     5554.09     5309.79     99.99 o
  18   3   0     3876.30     4377.50     83.04 o
  20   3   0      166.81      322.28     31.12 o
  22   3   0       11.60      199.59     34.14 o
  24   3   0      408.52      485.88     66.94 o
  26   3   0      347.15      235.45     69.49 o
   0   4   0    47096.18    38376.16   1523.75 o
   2   4   0    43361.93    44894.53    753.62 o
   4   4   0     8249.30     8019.61    150.53 o
   6   4   0    17147.13    17110.78    223.62 o
   8   4   0     2887.91     3137.36     53.12 o
  10   4   0      450.74      355.99     17.73 o
  12   4   0      957.34      769.40     30.91 o
  14   4   0      701.16      680.66     33.97 o
  16   4   0      109.25       63.57     28.58 o
  18   4   0     2535.95     2868.56     65.03 o
  20   4   0     4059.62     4252.34     88.98 o
  22   4   0     4014.44     4680.94     97.15 o
  24   4   0     1501.12     1873.78    126.91 o
   2   5   0     6877.65     6953.15    190.99 o
   4   5   0    18591.33    18541.62    340.31 o
   6   5   0    19437.48    21655.79    400.36 o
   8   5   0    18142.58    18887.49    248.08 o
  10   5   0        4.15        1.46      9.41 o
  12   5   0        0.74       41.48     16.89 o
  14   5   0     2767.56     2749.81     76.56 o
  16   5   0     6835.93     7554.72    117.35 o
  18   5   0     3940.84     4046.17     77.10 o
  20   5   0      206.69      168.75     33.36 o
  22   5   0       28.00        4.30     31.98 o
  24   5   0        7.62      164.09     91.03 o
   0   6   0      974.08     1030.07    241.59 o
   4   6   0     2447.61     2388.66     49.38 o
   6   6   0     1025.49      728.95     33.28 o
   8   6   0     4464.59     4373.72     95.55 o
  10   6   0     9006.45     9097.67    124.53 o
  12   6   0     4640.45     4424.66     70.02 o
  14   6   0     2946.59     2888.44     61.02 o
  16   6   0     1672.19     1680.57     52.45 o
  18   6   0     1529.21     1607.08     53.02 o
  20   6   0      526.01      413.11     43.84 o
  22   6   0       71.50       50.40     30.70 o
  24   6   0       14.85      -41.81     47.09 o
   2   7   0     1889.81     2317.23    375.29 o
   4   7   0     1058.66      973.33     30.97 o
   6   7   0     4924.68     5247.51    135.63 o
   8   7   0     3457.49     3286.43     78.22 o
  10   7   0     1078.90     1000.43     69.47 o
  12   7   0      624.60      497.85     30.55 o
  14   7   0        9.64      298.17     30.57 o
  16   7   0       95.30       16.38     18.38 o
  18   7   0     1200.95     1122.67     49.55 o
  20   7   0       81.50      181.86     30.92 o
  22   7   0      135.70      237.72     43.51 o
   4   8   0     7183.22     7068.92    134.49 o
   6   8   0     1970.96     1912.34     48.88 o
   8   8   0      493.68      450.37     30.92 o
  10   8   0     1145.55      983.86     60.93 o
  12   8   0     2702.95     2573.74    141.10 o
  14   8   0      864.33     1149.39    110.96 o
  16   8   0     1595.61     1476.27     63.49 o
  18   8   0      708.46      620.47     29.85 o
  20   8   0      254.95      246.36     27.51 o
   4   9   0     3214.44     2785.42     65.22 o
   6   9   0      648.13      533.21     31.95 o
   8   9   0        6.64      -16.25     20.18 o
  10   9   0       33.70       92.87     25.60 o
  12   9   0       65.44       96.12     31.94 o
  14   9   0      545.43     1026.20    127.86 o
  16   9   0      222.49      243.87     42.92 o
  18   9   0        0.35      -46.56     46.56 o
  20   9   0        1.35      -15.32     51.47 o
   2  10   0     1376.51     1243.17     38.11 o
   4  10   0      936.29      805.92     50.39 o
   6  10   0     1325.93     1264.43     42.66 o
   8  10   0     1017.97     1157.37     57.84 o
  10  10   0      678.19      563.55     37.52 o
  12  10   0      352.72      254.46     55.53 o
  14  10   0       19.49      -51.09     51.09 o
  16  10   0        9.26      -31.37     44.61 o
  18  10   0      187.92      130.12     53.70 o
   2  11   0      458.35      203.77     21.63 o
   4  11   0     1321.38      840.84     76.90 o
   6  11   0       91.47       23.34     19.54 o
   8  11   0      124.10       45.30     21.10 o
  10  11   0       96.95       21.27     27.61 o
  14  11   0       17.25      -38.94     38.94 o
   4  12   0      286.61      677.55    104.65 o
   6  12   0      353.89      381.98     39.60 o
   8  12   0     1156.95     1028.28     58.67 o
  10  12   0     1514.93     1396.79     89.45 o
  12  12   0     1353.43     3626.43    273.37 o
   3   1   1    20904.62    19572.88    178.82 o
   4   1   1    25706.06    25245.72    231.20 o
   5   1   1    12565.36    12854.80    120.01 o
   6   1   1      286.53      305.06      9.93 o
   7   1   1    10318.58     9892.70     94.75 o
   8   1   1      125.77       93.27      7.58 o
   9   1   1     6949.21     6706.07     68.26 o
  10   1   1      548.61      462.72     16.83 o
  11   1   1    20686.54    20994.42    198.20 o
  12   1   1        0.83      -10.61     10.61 o
  13   1   1    12894.69    12700.48    125.68 o
  14   1   1      116.17       76.23     13.23 o
  15   1   1     7598.25     7514.80     82.02 o
  16   1   1      530.81      498.59     34.55 o
  17   1   1     2825.30     2716.10     42.11 o
  18   1   1      644.95      760.43     32.73 o
  19   1   1      900.21     1018.12     37.05 o
  20   1   1       37.94       74.26     18.38 o
  21   1   1     1872.24     1810.58     44.92 o
  22   1   1        5.81        7.32     22.29 o
  23   1   1      437.35      411.66     26.74 o
  24   1   1        7.33      -14.32     24.11 o
  25   1   1      475.92      400.61     35.65 o
  26   1   1        0.05      216.37     70.79 o
  27   1   1      243.05      -56.56     56.56 o
   0   2   1     2740.76     2662.67     58.39 o
   1   2   1    35331.96    37507.36    493.21 o
   2   2   1     6191.08     5943.00     69.50 o
   3   2   1      328.26      263.44      6.62 o
   4   2   1      101.56      109.80      4.27 o
   5   2   1      119.29       99.17      4.85 o
   6   2   1     3243.13     3093.44     33.06 o
   7   2   1     2799.47     2586.70     29.44 o
   8   2   1      146.69       58.66      7.69 o
   9   2   1     1059.04     1199.45     21.22 o
  10   2   1      134.15       61.99     10.20 o
  11   2   1      212.22      121.21      9.18 o
  12   2   1      411.62      334.70     13.65 o
  13   2   1      356.01      439.11     19.67 o
  14   2   1      316.93      495.80     32.99 o
  15   2   1     1949.58     1861.51     74.54 o
  16   2   1       37.32      186.54     27.24 o
  17   2   1     1276.40     1483.71     41.23 o
  18   2   1      751.14      945.72     33.63 o
  19   2   1       57.28       44.60     18.08 o
  20   2   1      383.82      303.01     21.46 o
  21   2   1        9.38        0.55     20.69 o
  22   2   1       28.87       -1.90     22.51 o
  23   2   1       32.11      -23.91     23.91 o
  24   2   1       12.97      -24.83     24.83 o
  25   2   1       18.82      -28.84     28.84 o
  26   2   1        2.73      374.70     64.35 o
   1   3   1    44613.03    46870.90    611.32 o
   2   3   1      252.22      187.65     11.70 o
   3   3   1    40722.38    39145.35    503.00 o
   4   3   1      829.58      744.92     10.77 o
   5   3   1    27224.83    27084.59    248.00 o
   6   3   1      131.20       60.30      5.01 o
   7   3   1    21576.32    22018.78    204.03 o
   8   3   1      486.41      405.33     12.97 o
   9   3   1     1177.03      862.89     18.04 o
  10   3   1     3026.25     3048.71     37.22 o
  11   3   1      592.04      524.73     18.42 o
  12   3   1     1001.13      746.23     18.71 o
  13   3   1        0.93      -15.87     15.87 o
  14   3   1       20.79      -12.86     12.86 o
  15   3   1      194.89      153.50     15.94 o
  16   3   1      316.15      200.45     15.86 o
  17   3   1       34.19      569.93     81.47 o
  18   3   1     1572.34     1983.30     39.99 o
  19   3   1     3170.66     3503.12     57.01 o
  20   3   1     1004.82     1167.61     38.12 o
  21   3   1     5011.77     5613.22     74.77 o
  22   3   1       65.82      156.66     23.49 o
  23   3   1     3617.29     3868.45     65.24 o
  24   3   1       16.17      116.53     24.87 o
  25   3   1     1897.15     1944.15     67.15 o
  26   3   1       24.32       74.63     40.20 o
   0   4   1      100.10     2486.77    184.38 o
   1   4   1     6569.01     6116.75    194.46 o
   2   4   1      345.80      297.34     18.08 o
   3   4   1      292.86      172.12     12.70 o
   4   4   1     6595.83     6417.22     86.16 o
   5   4   1     2079.21     1899.67     25.26 o
   6   4   1     1451.72     1607.90     19.71 o
   7   4   1    10951.14    11374.42    107.56 o
   8   4   1      152.70      166.92      7.74 o
   9   4   1      906.00      723.36     16.50 o
  10   4   1      854.46      806.60     19.34 o
  11   4   1      506.98      360.70     13.38 o
  12   4   1     3360.24     3333.67     42.14 o
  13   4   1      304.75      227.08     10.78 o
  14   4   1     1152.65     1021.58     26.62 o
  16   4   1       61.81       20.04     18.57 o
  17   4   1     2734.51     2660.29     40.76 o
  18   4   1      191.35      289.55     21.91 o
  19   4   1     1010.65     1237.63     38.86 o
  20   4   1       31.68      132.31     20.47 o
  21   4   1     1020.89     1480.50     44.94 o
  22   4   1      441.41      524.58     28.48 o
  23   4   1       99.33      179.71     24.17 o
  24   4   1      174.04      266.87     30.39 o
  25   4   1       28.51      118.90     43.08 o
   1   5   1     4721.78     4501.41    163.27 o
   2   5   1      373.62      420.50     14.23 o
   3   5   1     2168.45     2485.35     39.95 o
   4   5   1     2015.70     1793.72     27.63 o
   5   5   1     9107.46     9449.68    126.40 o
   6   5   1       20.56        0.22      7.32 o
   7   5   1    17565.55    17407.75    178.98 o
   8   5   1      973.00      847.44     14.78 o
   9   5   1    19555.74    19428.90    187.68 o
  10   5   1      354.64      372.43     17.02 o
  11   5   1    22909.56    23266.52    218.36 o
  12   5   1      102.90      134.45     11.01 o
  13   5   1    14287.34    14156.73    138.40 o
  14   5   1       11.85       19.80     10.97 o
  15   5   1     7395.51     7517.25     82.73 o
  16   5   1       95.39      198.55     19.01 o
  17   5   1     5521.55     5551.32     76.79 o
  18   5   1      265.50      320.10     23.42 o
  19   5   1      412.17      298.85     25.97 o
  20   5   1       33.79      -24.07     24.07 o
  21   5   1       35.74      -22.34     22.34 o
  22   5   1      129.77      111.27     23.89 o
  23   5   1       70.79       18.77     25.17 o
  24   5   1        1.30       47.83     41.61 o
  25   5   1      183.17      106.83     32.12 o
   1   6   1     2141.69     1878.96    143.54 o
   3   6   1     5520.11     5107.24     67.67 o
   4   6   1      122.40      175.60     15.82 o
   5   6   1    12180.49    12641.92    167.14 o
   6   6   1      392.52      464.29     16.56 o
   7   6   1     6098.47     6130.80     87.39 o
   8   6   1      430.51      312.73     16.89 o
   9   6   1      243.39      186.25     11.94 o
  10   6   1     1653.66     1573.80     21.10 o
  11   6   1       43.14       24.68      8.27 o
  12   6   1     1885.52     1822.04     39.15 o
  13   6   1       33.39       -9.85     11.33 o
  14   6   1     1727.88     1724.56     34.52 o
  15   6   1     2313.54     2301.55     68.80 o
  16   6   1       16.26       54.74     15.38 o
  17   6   1     1301.12     1433.43     37.87 o
  18   6   1       35.62       41.72     18.29 o
  19   6   1      240.62      225.47     25.00 o
  20   6   1       20.42       15.90     22.25 o
  21   6   1      435.30      368.25     27.26 o
  22   6   1      119.25      108.69     22.92 o
  23   6   1      218.34      136.32     29.13 o
  24   6   1       23.42      -35.08     35.08 o
   1   7   1    45902.57    30911.83   1358.41 o
   2   7   1     1505.93     1665.78     79.45 o
   3   7   1    18526.68    18181.06    234.78 o
   4   7   1     3411.69     3308.88     47.21 o
   5   7   1     4967.85     4654.82     66.13 o
   6   7   1     1697.09     1541.88     29.01 o
   7   7   1      186.47      157.10     11.89 o
   8   7   1      643.59      610.81     25.47 o
   9   7   1     1019.09      998.99     30.60 o
  10   7   1       35.22       42.65     13.99 o
  11   7   1     4385.90     4321.95     73.05 o
  12   7   1      213.03      188.54     15.47 o
  13   7   1       41.88       -7.41      8.07 o
  14   7   1      588.37      347.96     16.93 o
  15   7   1      572.55      410.20     19.42 o
  16   7   1      111.27       74.72     13.36 o
  17   7   1     1068.59      960.57     29.61 o
  18   7   1       80.12       76.65     15.66 o
  19   7   1     2172.41     2289.89     44.76 o
  20   7   1       32.35       70.84     20.94 o
  21   7   1     2648.97     2876.66     59.09 o
  22   7   1       46.77      109.22     26.80 o
  23   7   1     1570.78     1787.65     78.76 o
   2   8   1     4357.41     4189.87     78.76 o
   3   8   1     3075.66     2965.17     59.33 o
   4   8   1     1516.85     1456.74     37.75 o
   5   8   1     7717.32     7707.12    104.88 o
   6   8   1       77.56       87.76     12.70 o
   7   8   1     9111.44     9483.85    130.90 o
   8   8   1      313.17      289.32     16.82 o
   9   8   1     1523.22     1378.63     48.32 o
  10   8   1      144.45      114.98     15.68 o
  11   8   1      198.98      179.08     18.74 o
  12   8   1       88.83       85.21     24.07 o
  13   8   1      122.57       78.28     27.54 o
  14   8   1      162.03      158.11     29.51 o
  15   8   1     1057.60      924.25     51.48 o
  16   8   1      390.56      337.64     17.28 o
  17   8   1     1505.18     1306.51     45.58 o
  18   8   1        7.33       -2.74     13.41 o
  19   8   1      943.02      916.13     26.49 o
  20   8   1       84.88       40.67     16.61 o
  21   8   1      533.06      532.32     25.11 o
   1   9   1      445.29      682.94     34.15 o
   2   9   1       27.88       12.08      6.94 o
   3   9   1      175.33      132.41     31.87 o
   4   9   1      361.17      288.22     13.10 o
   5   9   1      340.58      305.78     17.54 o
   6   9   1      942.77      861.05     25.40 o
   7   9   1      917.25      788.50     49.85 o
   8   9   1       81.12      102.72     15.04 o
   9   9   1    10147.42    10415.44    146.50 o
  10   9   1       58.95      159.90     18.66 o
  11   9   1    13355.97    13688.24    191.10 o
  12   9   1        2.05       86.39     22.76 o
  13   9   1     6054.13     6071.05    179.78 o
  14   9   1      235.14      810.23    125.19 o
  15   9   1     2574.45     2823.92     68.56 o
  16   9   1      370.25      390.26     31.46 o
  17   9   1      764.30      724.44     40.71 o
  18   9   1       58.70      -27.23     34.10 o
  19   9   1        1.41      -34.59     34.59 o
  20   9   1       43.16      -19.55     40.02 o
   0  10   1     1357.35     1247.49     54.69 o
   1  10   1     1193.75      953.26     35.68 o
   2  10   1      550.09      478.37     20.52 o
   3  10   1     5080.37     5099.61    118.08 o
   4  10   1        8.23       39.83     26.17 o
   5  10   1     5039.71     4860.61     70.15 o
   6  10   1      356.49      393.12     19.24 o
   7  10   1     3872.71     4115.92     75.84 o
   8  10   1      937.05      909.09     35.24 o
   9  10   1     1430.65     1387.02     53.07 o
  10  10   1      507.77      496.21     26.40 o
  11  10   1       59.64       42.11     20.26 o
  12  10   1      799.45      644.11     55.12 o
  13  10   1      600.93     1210.19     60.33 o
  14  10   1      287.53      213.43     32.70 o
  15  10   1     1007.22      944.69     47.12 o
  16  10   1        6.76      -18.97     31.53 o
  17  10   1      935.48      875.15     46.03 o
  18  10   1       11.04        9.77     44.45 o
   1  11   1     8324.60     7916.11    190.74 o
   3  11   1     5492.84     5133.44    119.62 o
   4  11   1     1131.56     1405.66     86.97 o
   5  11   1     2017.38     2159.43     38.87 o
   6  11   1     1143.43     1063.86     32.61 o
   7  11   1      758.82      637.98     31.11 o
   8  11   1      433.98      373.79     23.87 o
   9  11   1        0.59      -18.56     18.56 o
  10  11   1       67.00       33.16     19.09 o
  11  11   1      464.96      377.04     27.20 o
  12  11   1        6.77      353.89     54.62 o
  13  11   1      157.96      911.45    114.94 o
  14  11   1       89.17       -0.14     27.51 o
  15  11   1       13.18       -6.16     32.39 o
   0  12   1      581.59      874.21     43.26 o
   2  12   1      354.98      524.48     85.88 o
   3  12   1     1749.43     1894.96    157.19 o
   5  12   1     2408.67     2365.15     42.34 o
   6  12   1       44.47       39.25     16.68 o
   7  12   1     1595.13     1566.23     46.94 o
   8  12   1      119.46       94.24     24.15 o
   9  12   1       45.30        6.63     19.93 o
  10  12   1       12.42      -24.12     24.12 o
  11  12   1      171.82     1057.13    127.46 o
   3   0   2    49655.71    47714.34    613.32 o
   4   0   2    10757.59    10291.31    136.41 o
   5   0   2   167924.03   164156.39   4208.84 o
   6   0   2     2598.84     2541.60     40.17 o
   7   0   2     7978.02     7888.12    108.98 o
   8   0   2      884.52     1167.39     27.29 o
   9   0   2    12733.16    14230.98    192.21 o
  10   0   2    18917.66    19901.54    265.70 o
  11   0   2      512.84      419.24     16.75 o
  12   0   2      514.59      442.76     23.30 o
  13   0   2      252.25      225.74     19.31 o
  14   0   2      311.12      285.94     21.27 o
  15   0   2     8826.57     8325.14    126.60 o
  16   0   2        8.29      -19.30     19.30 o
  17   0   2     1232.37     1229.47     46.65 o
  18   0   2     1136.47     1056.51     61.56 o
  19   0   2      348.67      377.48     29.76 o
  20   0   2     2887.94     2935.72     69.80 o
  21   0   2      754.17      656.08     38.26 o
  22   0   2     4069.40     4329.09     94.37 o
  23   0   2      222.61      234.97     35.80 o
  24   0   2     2337.41     2350.91     78.44 o
  25   0   2        5.47       83.46     39.38 o
  26   0   2      607.29     1007.04     93.68 o
  27   0   2      113.06       86.81     55.23 o
   1   1   2     4204.29     2443.74    139.99 o
   2   1   2     3263.21     3267.78     45.27 o
   3   1   2    90138.02    91352.07   1655.99 o
   4   1   2    62062.62    61451.20    577.02 o
   5   1   2     1004.48     1032.77     14.26 o
   6   1   2      702.51      542.24     11.53 o
   7   1   2    10337.03    10338.61     99.02 o
   8   1   2      460.05      600.17     14.48 o
   9   1   2    17646.88    18677.77    176.12 o
  10   1   2     2145.83     2105.34     29.40 o
  11   1   2    14832.50    14805.10    142.41 o
  12   1   2      919.41     1007.10     22.99 o
  13   1   2     5906.31     5716.84     63.59 o
  14   1   2       38.46       63.16     14.67 o
  15   1   2      549.47      442.77     21.63 o
  16   1   2     3102.36     2901.79     61.12 o
  17   1   2      432.48      401.32     22.62 o
  18   1   2     3334.22     3668.67     52.55 o
  19   1   2     1466.92     1564.72     39.56 o
  20   1   2     1262.94     1342.69     38.30 o
  21   1   2      248.96      234.51     22.82 o
  22   1   2        8.75       33.31     22.44 o
  23   1   2      610.11      538.18     28.73 o
  24   1   2       18.44      -24.08     24.08 o
  25   1   2      606.12      682.99     55.27 o
  26   1   2      299.71     1161.58    126.35 o
  27   1   2      178.21      -79.92     79.92 o
   0   2   2    91670.83   100863.02   1855.92 o
   1   2   2      147.78       81.40      3.89 o
   2   2   2     4996.77     4590.93     43.03 o
   3   2   2      619.73      649.87      8.93 o
   4   2   2    19677.57    19531.53    179.59 o
   5   2   2    10456.47    10748.40    101.07 o
   6   2   2    38240.66    37279.36    352.87 o
   7   2   2     6213.71     5977.05     59.68 o
   8   2   2    23368.19    22569.28    210.28 o
   9   2   2      550.74      392.68     14.25 o
  10   2   2    35150.17    35249.28    326.52 o
  11   2   2      971.08     1015.28     21.55 o
  12   2   2    22873.59    23259.51    219.91 o
  13   2   2       54.00       71.47     11.64 o
  14   2   2    25597.60    26460.43    250.69 o
  15   2   2      994.52     1002.64     34.60 o
  16   2   2     4865.05     4707.50     77.00 o
  17   2   2     1721.57     2085.96     52.25 o
  18   2   2     1856.81     1927.87     41.55 o
  19   2   2     1033.34     1086.36     35.49 o
  20   2   2      128.47       70.98     19.59 o
  21   2   2      409.70      366.20     23.85 o
  22   2   2      788.20      560.35     27.51 o
  23   2   2        1.72      -23.40     23.40 o
  24   2   2       29.30      -24.64     24.64 o
  25   2   2       48.04      -27.90     27.90 o
  26   2   2        4.65       87.82     97.89 o
   1   3   2     3582.02     3532.69     54.24 o
   2   3   2      460.46      586.79     14.53 o
   3   3   2     5231.25     5275.16     57.36 o
   4   3   2     6377.88     6195.21     60.58 o
   5   3   2     3440.14     3234.95     33.13 o
   6   3   2     8202.35     8292.08     79.45 o
   7   3   2      171.92      113.43      6.79 o
   8   3   2     8817.31     9035.03     90.85 o
   9   3   2     3474.11     3252.03     39.15 o
  10   3   2     3356.23     3368.37     39.95 o
  11   3   2     7220.89     7255.45     75.16 o
  12   3   2      242.15      149.28      8.51 o
  13   3   2     4524.02     4414.14     52.42 o
  14   3   2      776.53      658.95     23.27 o
  15   3   2      298.59      253.75     18.46 o
  16   3   2     3632.21     3305.53     77.89 o
  17   3   2      390.20      684.76     57.77 o
  18   3   2     5358.85     5801.17     70.70 o
  19   3   2        2.06      107.21     19.74 o
  20   3   2       18.87       93.56     20.26 o
  21   3   2      613.31      674.67     28.13 o
  22   3   2       92.00      191.36     24.20 o
  23   3   2      597.85      611.02     29.06 o
  24   3   2      266.04      279.45     30.25 o
  25   3   2      160.42      125.91     41.06 o
  26   3   2      109.76      107.59     41.65 o
   0   4   2    54155.42    55223.77   1560.69 o
   1   4   2      329.07      305.06     19.08 o
   2   4   2    27954.33    26159.42    336.08 o
   3   4   2     6821.94     6929.93     91.73 o
   4   4   2    38782.99    37460.47    483.07 o
   5   4   2     9976.70    10034.92    100.25 o
   6   4   2    12718.54    13059.46    121.88 o
   7   4   2     1898.28     1706.40     21.64 o
   8   4   2     6209.39     6692.52     66.79 o
   9   4   2     2365.48     2299.88     29.27 o
  10   4   2     1192.76     1263.51     23.31 o
  11   4   2      654.37      584.59     19.81 o
  12   4   2       16.22      -10.94     10.94 o
  13   4   2      897.67      841.06     25.43 o
  14   4   2      834.00      747.27     25.36 o
  15   4   2     1302.24     1450.55     53.17 o
  16   4   2     1527.73     1349.47     37.80 o
  17   4   2     1680.37     1811.36     36.02 o
  18   4   2      971.64     1201.76     34.01 o
  19   4   2      289.23      278.94     21.72 o
  20   4   2     2119.97     2375.83     48.03 o
  21   4   2       46.60      132.30     20.60 o
  22   4   2     2681.42     3133.71     57.86 o
  23   4   2        4.64       60.75     23.96 o
  24   4   2     1034.92     1384.73     75.11 o
  25   4   2       96.12      130.46     48.13 o
   1   5   2     9853.43    10024.02    183.05 o
   2   5   2       26.36       20.48     11.38 o
   3   5   2     8528.51     8919.44    117.09 o
   4   5   2     5394.10     5380.86     73.62 o
   5   5   2      546.30      600.76     17.40 o
   6   5   2     3078.10     3034.75     77.00 o
   7   5   2      881.54      932.94     15.71 o
   8   5   2     5120.96     5136.12     54.05 o
   9   5   2      151.09       81.42      7.98 o
  10   5   2      201.50      169.48      8.67 o
  11   5   2     2517.44     2632.27     35.00 o
  12   5   2       25.25       64.11     10.08 o
  13   5   2     3034.23     3149.94     45.81 o
  14   5   2     3601.88     3484.67     49.20 o
  15   5   2      476.28      676.15     30.28 o
  16   5   2     2782.85     3012.14     60.69 o
  17   5   2        0.03       39.32     17.28 o
  18   5   2     2280.94     2336.80     43.30 o
  19   5   2      342.29      315.41     25.15 o
  20   5   2       22.84      -22.22     22.22 o
  21   5   2      139.94       63.69     21.95 o
  22   5   2       11.67      -22.04     22.04 o
  23   5   2      549.09      416.93     28.26 o
  24   5   2       22.43       62.93     29.46 o
  25   5   2      174.23      119.13     31.19 o
   0   6   2      841.82      780.25     24.50 o
   1   6   2      191.97      165.00     10.72 o
   2   6   2     1707.35     1507.28    127.25 o
   3   6   2       48.86       41.20      8.10 o
   4   6   2     3738.84     3409.99     48.87 o
   5   6   2      220.17      138.95      9.07 o
   6   6   2     9016.12     9008.42    139.37 o
   7   6   2      469.34      468.54     20.56 o
   8   6   2     9699.14    10268.53    142.02 o
   9   6   2     2113.06     2396.36     38.30 o
  10   6   2     8240.69     8468.36     82.78 o
  11   6   2      374.38      403.50     16.17 o
  12   6   2     3326.56     3376.83     42.33 o
  13   6   2      641.81      528.60     19.73 o
  14   6   2     2149.12     2117.34     37.25 o
  15   6   2     1051.34     1044.77     28.44 o
  16   6   2     3592.05     3595.77     49.88 o
  17   6   2       68.23       51.00     16.35 o
  18   6   2      972.93     1028.71     31.87 o
  19   6   2      370.78      315.15     25.78 o
  20   6   2      672.13      488.97     27.36 o
  21   6   2      237.97      181.02     26.02 o
  22   6   2       92.84      103.85     22.18 o
  23   6   2       25.82        5.45     25.37 o
  24   6   2       30.99      -26.54     34.37 o
   1   7   2       31.73      186.70     14.87 o
   2   7   2       29.67       17.64      9.66 o
   3   7   2       11.33       -4.50      4.77 o
   4   7   2      867.65      704.06     29.88 o
   5   7   2        0.21      -10.21     10.21 o
   6   7   2     3646.84     3923.95     58.80 o
   7   7   2      330.94      261.90     14.03 o
   8   7   2     1399.91     1323.78     33.92 o
   9   7   2      246.73      163.84     16.27 o
  10   7   2      417.85      338.88     22.33 o
  11   7   2      189.30      128.78     17.66 o
  12   7   2        1.53      -11.15     11.15 o
  13   7   2      186.36       79.47     11.98 o
  14   7   2      464.06      319.80     18.79 o
  15   7   2      719.92      569.15     29.47 o
  16   7   2      292.12      252.25     15.10 o
  17   7   2     1220.88     1218.30     45.09 o
  18   7   2      112.29       72.45     15.88 o
  19   7   2       69.98       67.02     17.93 o
  20   7   2       27.39       73.59     22.06 o
  21   7   2       36.22       88.94     28.19 o
  22   7   2        9.29      222.71     43.21 o
  23   7   2      111.73      312.13     64.88 o
   0   8   2     1636.36     1712.12     70.68 o
   1   8   2        0.08       -5.97      5.97 o
   2   8   2     3130.90     3091.32     73.75 o
   3   8   2      100.69       44.46     11.01 o
   4   8   2     3260.75     3263.95     59.53 o
   5   8   2       82.80       44.83     10.90 o
   6   8   2     2283.15     2187.70     38.77 o
   7   8   2       58.66       45.87     13.54 o
   8   8   2     1977.84     2055.55     42.77 o
   9   8   2      523.16      319.45     35.00 o
  10   8   2     1261.53     1067.42     35.87 o
  11   8   2      101.03       33.39     18.69 o
  12   8   2     2958.51     3023.35     67.01 o
  13   8   2        4.78       -5.53     25.13 o
  14   8   2     2516.06     2462.54     64.02 o
  15   8   2       58.89       27.30     33.37 o
  16   8   2     2393.23     2330.29     58.85 o
  17   8   2      230.72      206.82     16.40 o
  18   8   2      374.66      313.94     18.07 o
  19   8   2      222.35      219.07     15.72 o
  20   8   2       97.46       80.82     18.55 o
  21   8   2        1.87        0.66     19.12 o
   2   9   2      839.66      867.17     56.06 o
   3   9   2      380.81      291.44     26.56 o
   4   9   2      300.12      211.82     15.53 o
   5   9   2      563.41      515.11     29.18 o
   6   9   2       23.34        0.79     11.01 o
   7   9   2      177.93       98.87     16.62 o
   8   9   2      799.01      863.94     33.81 o
   9   9   2      880.57      867.59     36.00 o
  10   9   2       98.88       96.37     18.11 o
  11   9   2      368.11      292.83     22.11 o
  12   9   2      259.71      319.85     25.80 o
  13   9   2      184.98      918.62     77.06 o
  15   9   2      517.99      447.80     30.67 o
  16   9   2       88.17       79.95     28.64 o
  17   9   2      247.88      229.69     34.36 o
  18   9   2        0.46      -33.68     33.68 o
  19   9   2       45.73      -38.74     39.19 o
  20   9   2       11.64      -36.61     36.61 o
   0  10   2     4100.89     4234.94    521.97 o
   1  10   2       28.85      530.28     29.59 o
   2  10   2     2630.64     2262.38     84.46 o
   3  10   2      190.73      156.62     12.62 o
   4  10   2     1071.91      992.91     56.02 o
   5  10   2      216.94      139.22     12.75 o
   6  10   2     2427.16     2339.96     44.88 o
   7  10   2       64.46       32.47     15.78 o
   8  10   2     1646.51     1700.23     49.72 o
   9  10   2        1.27       -1.62     16.84 o
  10  10   2     1193.42     1036.29     49.93 o
  11  10   2        0.13      -16.89     21.92 o
  12  10   2      707.80      638.17     49.90 o
  13  10   2        3.95      667.84     83.07 o
  14  10   2       89.41       14.39     25.27 o
  15  10   2       22.64       26.38     27.46 o
  16  10   2       37.92        7.26     32.49 o
  17  10   2        9.71        0.36     34.62 o
  18  10   2      225.51      203.83     38.84 o
   1  11   2      546.12      460.30     75.71 o
   2  11   2       56.34       60.31     28.45 o
   4  11   2      754.92      727.66     38.64 o
   5  11   2       20.82       20.06     12.97 o
   6  11   2      556.19      446.30     22.78 o
   7  11   2      171.50       96.45     15.92 o
   8  11   2        8.45        2.62     17.80 o
   9  11   2       12.58      -21.26     21.26 o
  10  11   2        0.55      -19.66     19.66 o
  11  11   2      214.12      151.37     29.17 o
  13  11   2      104.23      712.27    113.80 o
  14  11   2       12.77      -27.12     27.12 o
  15  11   2        9.48      -32.31     32.31 o
   0  12   2      130.63      132.01     28.45 o
   1  12   2        4.82      -17.07     25.03 o
   4  12   2      348.94      245.37     16.15 o
   5  12   2       35.47       24.32     14.29 o
   6  12   2      548.31      616.53     36.41 o
   7  12   2      111.91       71.71     17.62 o
   8  12   2     1259.33     1173.09     38.88 o
   9  12   2      132.38      101.90     20.03 o
  10  12   2     1335.14     1247.74     48.18 o
  12  12   2     1324.75     4538.54    227.80 o
   1   1   3    10795.46    10421.87    103.16 o
   2   1   3    31301.93    30581.73    279.03 o
   3   1   3     8125.96     8003.90     75.52 o
   4   1   3    19293.41    19318.94    178.34 o
   5   1   3     1723.36     1995.11     22.96 o
   6   1   3     3582.17     3579.15     37.66 o
   7   1   3     3081.81     2779.72     31.75 o
   8   1   3      939.08     1065.45     18.63 o
   9   1   3    11564.71    11723.56    113.62 o
  10   1   3     1551.76     1698.77     26.42 o
  11   1   3     8870.83     8882.03     89.32 o
  12   1   3      269.98      291.36     13.41 o
  13   1   3     5970.07     5723.75     64.11 o
  14   1   3      141.40      114.22     15.47 o
  15   1   3     5474.75     5556.56     65.05 o
  16   1   3       13.08       22.27     15.59 o
  17   1   3     3648.26     3706.66     60.78 o
  18   1   3       74.97        9.50     18.93 o
  19   1   3        7.61        4.42     18.08 o
  20   1   3       43.30        3.62     17.96 o
  21   1   3      232.16      188.73     23.14 o
  22   1   3       34.77       25.03     22.01 o
  23   1   3        6.70        2.07     23.51 o
  24   1   3       36.28       -0.36     25.22 o
  25   1   3      240.24      299.91     35.91 o
  26   1   3       20.16      503.42     60.48 o
   0   2   3      184.27      126.11      6.75 o
   1   2   3     9854.34    10454.32     96.36 o
   2   2   3     7043.52     7116.36     68.80 o
   3   2   3    16171.60    16124.05    148.63 o
   4   2   3    10816.44    10898.68    102.09 o
   5   2   3    12433.19    12743.67    119.51 o
   6   2   3     1125.73     1141.64     18.71 o
   7   2   3     8034.65     7814.88     76.51 o
   8   2   3     4649.28     4645.41     51.02 o
   9   2   3      122.72       85.50      9.38 o
  10   2   3    11204.72    12112.48    117.97 o
  11   2   3     1177.43     1183.46     22.42 o
  12   2   3     4635.43     4614.58     53.32 o
  13   2   3      347.69      400.94     15.66 o
  14   2   3     1220.29     1132.33     27.57 o
  15   2   3      888.42     1040.15     32.87 o
  16   2   3      306.97      617.88     32.27 o
  17   2   3       70.59      191.53     23.90 o
  18   2   3       62.84       84.14     18.42 o
  19   2   3      128.50      132.71     17.89 o
  20   2   3      116.46       80.81     19.98 o
  21   2   3       82.89       50.70     21.34 o
  22   2   3      447.46      335.17     26.12 o
  23   2   3       36.16      -23.10     23.10 o
  24   2   3       16.25      -27.13     27.13 o
  25   2   3        1.59       27.06     28.82 o
  26   2   3        7.94      -42.40     82.31 o
   1   3   3     1916.22     1794.04     42.09 o
   2   3   3     5478.84     6175.28     66.72 o
   3   3   3    10923.17    10336.45     95.77 o
   4   3   3      747.83      683.94     10.55 o
   5   3   3     2977.07     2753.59     30.36 o
   6   3   3      599.19      352.52     10.84 o
   7   3   3    13720.57    14497.63    136.65 o
   8   3   3     3782.29     3858.55     42.23 o
   9   3   3     4861.83     5022.09     53.73 o
  10   3   3     2409.43     2498.68     33.05 o
  11   3   3      231.11      153.64     11.82 o
  12   3   3      103.37       51.74      8.97 o
  13   3   3      288.51      272.88     14.18 o
  14   3   3      340.70      275.73     15.84 o
  15   3   3     2562.52     2544.91     43.62 o
  16   3   3       61.51      146.49     17.97 o
  17   3   3      765.66      909.58     40.53 o
  18   3   3     1072.03     1274.82     35.52 o
  19   3   3     1906.35     2038.23     45.80 o
  20   3   3      907.41     1061.55     37.14 o
  21   3   3      806.67      767.28     29.56 o
  22   3   3      259.07      257.14     24.86 o
  23   3   3      818.78      850.92     38.01 o
  24   3   3       48.96       37.71     29.57 o
  25   3   3      463.78      492.71     32.87 o
  26   3   3       16.01       48.89     40.65 o
   0   4   3    13183.93    13339.62    244.10 o
   1   4   3      187.07      198.74     10.43 o
   2   4   3    18522.52    17978.35    232.80 o
   3   4   3     9163.26     9632.50    127.25 o
   4   4   3     9544.24     9653.26    104.13 o
   5   4   3    13567.68    14281.38    136.58 o
   6   4   3     4999.95     5400.85     53.23 o
   7   4   3      111.99       70.99      6.39 o
   8   4   3      123.65      250.60      9.64 o
   9   4   3     4129.27     4626.64     49.84 o
  10   4   3      964.89      671.80     20.01 o
  11   4   3      694.27      677.53     21.53 o
  12   4   3     7537.78     7474.36     77.84 o
  13   4   3      112.87       59.34     13.48 o
  14   4   3     4511.55     4442.91     54.93 o
  15   4   3        7.49      -18.25     22.74 o
  16   4   3      575.00      493.53     35.55 o
  17   4   3      776.35      620.99     25.00 o
  18   4   3       61.56       40.54     19.85 o
  19   4   3       85.57       38.01     20.99 o
  20   4   3      399.99      380.18     24.43 o
  21   4   3      155.93      228.70     22.81 o
  22   4   3     2091.75     2361.41     53.88 o
  23   4   3       91.84      146.95     25.15 o
  24   4   3      753.46      686.19     37.76 o
  25   4   3       15.73      -40.28     42.28 o
   1   5   3     2313.84     2934.56     48.55 o
   2   5   3     4148.88     4076.85     59.82 o
   3   5   3     1023.63      967.54     24.93 o
   4   5   3     5350.15     5228.18     72.58 o
   5   5   3    12205.17    12874.18    182.84 o
   6   5   3     5159.62     4468.19     61.04 o
   7   5   3    18809.23    19089.58    189.41 o
   8   5   3     3116.12     3128.62     34.94 o
   9   5   3    13067.89    13402.97    127.84 o
  10   5   3     4086.37     4257.62     46.77 o
  11   5   3    13926.54    14727.35    141.95 o
  12   5   3      164.63      193.19     11.67 o
  13   5   3     7173.21     7047.32    106.33 o
  14   5   3      702.76      815.21     31.24 o
  15   5   3     1386.23     1461.49     35.67 o
  16   5   3     2138.25     2181.68     42.35 o
  17   5   3     1641.71     1632.66     39.41 o
  18   5   3     1960.65     2058.35     48.59 o
  19   5   3     1199.50     1307.30     40.71 o
  20   5   3     1068.06      965.59     38.40 o
  21   5   3       43.26      -21.31     21.66 o
  22   5   3       38.32       -1.83     22.39 o
  23   5   3        1.14        8.64     25.19 o
  24   5   3        1.47       27.21     28.95 o
  25   5   3       10.89      -31.19     31.19 o
   0   6   3    18355.20    18543.15    479.54 o
   1   6   3      101.28      143.51     20.68 o
   2   6   3     6403.01     6180.37     82.01 o
   3   6   3     2093.93     2005.49     30.50 o
   4   6   3      275.05      172.37      8.90 o
   5   6   3     1333.29     1321.15     30.22 o
   6   6   3      985.91      985.93     25.26 o
   7   6   3     1647.49     1573.46     33.53 o
   8   6   3     6547.99     6521.33     95.31 o
   9   6   3        5.52       33.42      6.43 o
  10   6   3     8817.40     8659.78     87.82 o
  11   6   3       49.62       68.43      9.00 o
  12   6   3     9400.32     9941.35     99.25 o
  13   6   3      624.04      530.68     18.36 o
  14   6   3     3580.49     3493.60     49.20 o
  15   6   3       68.44       53.89     11.94 o
  16   6   3      289.66      216.77     16.29 o
  17   6   3      125.76      115.57     16.81 o
  18   6   3       88.48       92.78     18.70 o
  19   6   3      220.00      220.41     25.36 o
  20   6   3      613.90      609.05     28.64 o
  21   6   3      350.77      359.29     26.10 o
  22   6   3      796.64      807.28     31.54 o
  23   6   3       55.69      112.84     32.26 o
  24   6   3      322.61      286.77     36.45 o
   1   7   3    22416.21    23533.30    429.28 o
   2   7   3     2264.52     2224.55     48.42 o
   3   7   3    20061.53    20067.08    260.74 o
   4   7   3     6165.84     6218.71     85.63 o
   5   7   3     6750.06     6804.04    100.59 o
   6   7   3     4621.62     4621.09     68.50 o
   7   7   3     1639.82     1583.64     42.41 o
   8   7   3     2086.47     2100.12     42.63 o
   9   7   3      132.12       86.87     12.93 o
  10   7   3      537.71      447.61     24.20 o
  11   7   3      552.46      384.58     21.01 o
  12   7   3      498.50      316.92     17.64 o
  13   7   3      425.79      412.69     16.67 o
  14   7   3     1264.49     1166.81     28.79 o
  15   7   3      246.03      219.19     16.49 o
  16   7   3     1218.32     1205.13     31.00 o
  17   7   3      466.80      392.26     22.53 o
  18   7   3      958.23      881.62     32.48 o
  19   7   3     1029.33     1133.57     35.90 o
  20   7   3      229.44      244.84     23.68 o
  21   7   3     1153.37     1237.73     54.88 o
  22   7   3        1.35      180.23     34.62 o
  23   7   3      698.42     1852.10    161.67 o
   0   8   3    13045.96    13020.20    564.62 o
   1   8   3       42.08      137.96     30.72 o
   2   8   3    10194.44    10039.64    140.99 o
   3   8   3       14.57       31.86     17.07 o
   4   8   3     6667.39     6532.33     90.04 o
   5   8   3      940.17      953.02     34.01 o
   6   8   3      161.53      151.85     12.65 o
   7   8   3      621.60      560.07     27.05 o
   8   8   3     1617.84     1688.72     41.95 o
   9   8   3      230.88      168.38     17.99 o
  10   8   3     2160.17     1965.11     46.24 o
  11   8   3      673.43      610.15     30.55 o
  12   8   3     2051.95     2159.92     58.85 o
  13   8   3      190.51      294.65    103.13 o
  14   8   3     2097.63     2032.14     56.64 o
  15   8   3     1533.31     1502.07     57.18 o
  16   8   3      365.11      273.80     18.21 o
  17   8   3      220.41      240.71     18.68 o
  18   8   3       13.56      -14.36     14.36 o
  19   8   3       89.94       61.21     14.88 o
  20   8   3      263.59      222.77     21.10 o
  21   8   3      152.89      127.60     36.26 o
   1   9   3       86.85       68.13     12.91 o
   2   9   3      527.63      296.04     13.45 o
   3   9   3      197.97      150.11     19.61 o
   4   9   3     6596.29     6311.02    115.31 o
   5   9   3     1854.83     2320.81     39.50 o
   6   9   3     5871.04     6082.55     88.14 o
   7   9   3     1324.16     1389.92     49.04 o
   8   9   3     1476.59     1437.32     42.85 o
   9   9   3     3720.86     3798.06     65.74 o
  10   9   3      234.11      238.36     22.26 o
  11   9   3     6329.90     6450.05    138.58 o
  12   9   3       16.95       26.91     24.69 o
  13   9   3     4667.13     4568.61    109.10 o
  14   9   3      998.29     1128.42     61.09 o
  15   9   3     2373.61     2618.38     67.49 o
  16   9   3     1825.52     1968.49     65.06 o
  17   9   3      803.55      773.76     48.52 o
  18   9   3     1528.02     1671.31     71.80 o
  19   9   3       17.26      -36.16     36.16 o
   0  10   3     4471.88     4143.79    136.04 o
   1  10   3       39.19       14.14     13.49 o
   2  10   3     3257.50     3126.08     92.60 o
   4  10   3      470.82      389.93     22.18 o
   5  10   3     1727.98     1577.00     37.93 o
   6  10   3      489.39      476.66     24.34 o
   7  10   3     1351.88     1492.54     43.71 o
   8  10   3     1676.83     1804.87     45.73 o
   9  10   3       44.29       37.90     16.42 o
  10  10   3     1369.34     1337.00     45.58 o
  11  10   3       20.67       20.55     21.81 o
  12  10   3     1968.38     2318.50    102.03 o
  14  10   3     1477.27     1509.41     56.58 o
  15  10   3      257.77      203.15     29.58 o
  16  10   3      165.48      126.67     33.55 o
  17  10   3      351.87      325.56     37.78 o
   1  11   3      807.52      544.25     21.47 o
   2  11   3     1234.86     1046.16    143.53 o
   3  11   3      901.21      997.47     31.54 o
   4  11   3     3802.39     3803.83     75.31 o
   5  11   3     1795.39     1839.99     42.95 o
   6  11   3     3808.96     3862.32     86.56 o
   7  11   3     1465.93     1520.49     46.93 o
   8  11   3     1881.70     2088.98     53.70 o
   9  11   3      961.49      963.51     39.06 o
  10  11   3      252.76      211.00     28.50 o
  11  11   3      239.50       98.93     29.27 o
  12  11   3       24.61      540.62     82.80 o
  13  11   3       42.37      344.79     71.69 o
  14  11   3      324.34      222.86     29.40 o
  15  11   3      199.12      120.08     34.33 o
   0  12   3      652.99      826.44     40.99 o
   1  12   3       50.63      374.38     27.31 o
   2  12   3      797.43      710.19     54.26 o
   3  12   3      609.26      456.75     28.56 o
   4  12   3      278.25      298.16     16.95 o
   5  12   3      757.42      649.04     29.21 o
   6  12   3       64.36       29.21     16.16 o
   7  12   3      593.18      506.38     27.79 o
   8  12   3      716.89      720.31     65.77 o
   9  12   3      201.29      190.49     21.08 o
  10  12   3      769.28      666.04     47.46 o
  11  12   3        4.49     1051.31    110.38 o
   0   0   4    56543.02    53856.41    979.80 o
   1   0   4     5358.60     5129.97     70.02 o
   2   0   4     2375.19     2660.58     39.10 o
   3   0   4     1308.24     1514.66     25.46 o
   4   0   4    16500.26    15279.72    201.50 o
   5   0   4    48062.54    46625.14    602.88 o
   6   0   4    11518.76    11578.24    155.79 o
   7   0   4    65508.83    62487.48    807.42 o
   8   0   4     1875.24     1643.30     33.66 o
   9   0   4     3331.28     3163.95     53.36 o
  10   0   4    12085.50    12634.47    173.71 o
  11   0   4       25.49       29.37     14.31 o
  12   0   4    15297.55    16775.57    229.12 o
  13   0   4     1499.66     1517.07     39.74 o
  14   0   4     1155.67      644.19     46.93 o
  15   0   4     8710.55     8397.04    144.74 o
  16   0   4      394.06      475.70     43.36 o
  17   0   4     2321.83     2431.01     60.98 o
  18   0   4     1893.28     2026.00     59.74 o
  19   0   4      503.30      488.90     32.23 o
  20   0   4     2470.49     2674.05     68.79 o
  21   0   4      110.69      135.83     31.69 o
  22   0   4     2150.98     2017.18     67.86 o
  23   0   4       50.18       22.73     34.22 o
  24   0   4      870.56      732.99     43.11 o
  25   0   4       43.79      500.18     84.61 o
  26   0   4      185.54      194.79     74.36 o
   1   1   4    40562.98    38838.17    354.04 o
   2   1   4    19007.62    19366.08    178.33 o
   3   1   4    16388.25    17320.69    160.29 o
   4   1   4     3048.60     2949.20     32.36 o
   5   1   4    23235.57    23883.00    220.75 o
   6   1   4      539.33      722.52     20.41 o
   7   1   4     8023.31     8181.38     83.03 o
   8   1   4    10066.98    11058.39    107.12 o
   9   1   4    14392.51    14544.21    139.37 o
  10   1   4      548.13      514.55     16.25 o
  11   1   4    19652.96    19213.91    183.07 o
  12   1   4    10264.04    10570.17    106.30 o
  13   1   4    15459.41    15869.53    154.73 o
  14   1   4     1175.91     1058.06     34.84 o
  15   1   4     2014.01     1784.97     32.77 o
  16   1   4      112.45       69.79     12.18 o
  17   1   4       64.53       -3.94     17.14 o
  18   1   4      533.52      473.73     23.53 o
  19   1   4      757.61      714.19     27.42 o
  20   1   4      318.28      231.51     20.63 o
  21   1   4     2061.24     2073.62     48.11 o
  22   1   4       33.71       15.66     22.15 o
  23   1   4     1806.44     1870.88     49.93 o
  24   1   4        0.01      -13.45     23.78 o
  25   1   4     1997.61     2289.06     94.30 o
  26   1   4      113.52     1250.19    103.86 o
   0   2   4     6316.71     6793.18     90.65 o
   1   2   4    16568.95    16494.53    156.83 o
   2   2   4      353.01      421.98      8.14 o
   3   2   4      444.96      324.84      8.57 o
   4   2   4     7070.85     6857.46     66.26 o
   5   2   4    23027.65    23399.77    223.27 o
   6   2   4     3074.69     2834.25     31.59 o
   7   2   4    25593.88    25871.64    239.91 o
   8   2   4     6278.07     6053.18     62.32 o
   9   2   4    13827.96    14801.33    146.33 o
  10   2   4     8233.36     8339.68     86.73 o
  11   2   4       80.29       61.88      7.02 o
  12   2   4     6272.70     6472.96     69.79 o
  13   2   4     1804.40     1695.15     30.86 o
  14   2   4     4505.76     4658.11     56.79 o
  15   2   4     7648.07     7525.81     81.39 o
  16   2   4      539.00      555.46     24.10 o
  17   2   4     4251.13     4665.53     75.87 o
  18   2   4     2088.47     2247.44     47.00 o
  19   2   4     3382.89     3630.43     54.86 o
  20   2   4      565.51      538.42     24.30 o
  21   2   4      820.62      693.53     27.53 o
  22   2   4      159.99      103.18     24.23 o
  23   2   4       14.60      -19.39     24.91 o
  24   2   4      320.35      193.81     26.88 o
  25   2   4      151.40      209.41     31.45 o
  26   2   4       91.40      118.30     47.08 o
   1   3   4    17550.66    16460.95    161.46 o
   2   3   4      602.27      468.16      8.24 o
   3   3   4    25840.35    25437.61    232.93 o
   4   3   4     1143.27     1103.68     14.87 o
   5   3   4     1526.34     1506.10     19.02 o
   6   3   4      979.45      784.35     14.53 o
   7   3   4     2823.87     2666.44     32.11 o
   8   3   4       32.97       26.23      7.74 o
   9   3   4    19103.92    19616.96    184.91 o
  10   3   4      638.67      501.96     16.02 o
  11   3   4    14961.41    14987.00    144.82 o
  12   3   4        1.01       -9.42      9.42 o
  13   3   4    11415.64    11325.42    117.65 o
  14   3   4       45.91       -0.73     14.82 o
  15   3   4     3030.06     2966.67     85.65 o
  16   3   4     2343.51     2415.53     40.11 o
  17   3   4     1109.43     1040.93     36.25 o
  18   3   4      776.39      688.42     27.53 o
  19   3   4      864.37      705.18     28.74 o
  20   3   4      375.82      264.96     22.98 o
  21   3   4      379.84      334.15     24.51 o
  22   3   4       24.69       14.79     23.55 o
  23   3   4     1167.42     1310.08     44.06 o
  24   3   4        0.76       -4.08     35.00 o
  25   3   4      437.94      173.84     43.33 o
  26   3   4       25.10      551.89     97.86 o
   0   4   4      322.47      195.74     15.53 o
   1   4   4     5780.92     5984.66     80.48 o
   2   4   4     6795.29     6577.05     94.83 o
   3   4   4      201.78       87.75      6.08 o
   4   4   4     1121.59      853.50     13.07 o
   5   4   4     3541.09     3188.23     33.08 o
   6   4   4     1852.65     1647.27     21.55 o
   7   4   4     9935.03    10509.36    100.78 o
   8   4   4     3542.42     3819.64     41.96 o
   9   4   4     4215.22     4108.94     45.82 o
  10   4   4     3063.08     2884.52     36.20 o
  11   4   4       16.07      -12.28     12.28 o
  12   4   4       64.53       -4.61      9.01 o
  13   4   4       59.34       -8.70     12.41 o
  14   4   4      598.38      523.38     22.09 o
  15   4   4     2806.05     2716.59     62.19 o
  17   4   4      958.79     1049.40     38.98 o
  18   4   4       23.57      -17.78     17.78 o
  19   4   4      897.72     1065.59     41.26 o
  20   4   4      606.38      582.12     26.09 o
  21   4   4      764.96      785.03     39.91 o
  22   4   4     1224.44     1315.52     44.55 o
  23   4   4        4.01      -25.02     25.02 o
  24   4   4      301.88      287.43     32.34 o
  25   4   4       18.00      -38.66     38.66 o
   1   5   4    21166.04    21654.42    280.39 o
   2   5   4     4484.15     4908.02     71.97 o
   3   5   4     7531.66     7175.26     97.22 o
   4   5   4      784.60      820.07     20.05 o
   5   5   4      812.03      668.72     19.37 o
   6   5   4      295.30      296.67     13.75 o
   7   5   4      227.21      139.08      8.98 o
   8   5   4      588.71      524.10     14.46 o
   9   5   4     6670.28     6688.85     67.74 o
  10   5   4        3.40       -9.59      9.59 o
  11   5   4     2598.19     2711.84     36.30 o
  12   5   4       51.62       24.59     11.18 o
  13   5   4     1905.06     1807.24     31.88 o
  14   5   4      347.54      254.92     14.21 o
  15   5   4      282.76      153.07     15.25 o
  16   5   4       24.38       -3.49     17.47 o
  17   5   4      158.09      164.91     20.98 o
  18   5   4       20.61       22.76     21.36 o
  19   5   4      612.44      645.22     27.75 o
  20   5   4       32.26       33.75     23.67 o
  21   5   4      485.33      440.66     25.26 o
  22   5   4       51.11       20.09     22.54 o
  23   5   4      815.04      772.86     40.03 o
  24   5   4      276.19      180.35     32.25 o
   0   6   4     1298.34     1134.58     58.42 o
   1   6   4      751.09      839.58     19.65 o
   2   6   4     4133.03     4131.17     61.58 o
   3   6   4     7018.24     7452.54    100.90 o
   4   6   4     4665.07     4714.94     67.20 o
   5   6   4     6360.43     6653.01     92.81 o
   6   6   4     7445.83     7842.58    117.01 o
   7   6   4     2067.25     2001.52     39.55 o
   8   6   4     3378.20     3387.79     48.84 o
   9   6   4      769.11      888.94     22.15 o
  10   6   4     1938.84     1938.33     29.39 o
  11   6   4      151.43      136.94     10.74 o
  12   6   4      386.98      308.99     14.02 o
  13   6   4      217.56      155.18     13.27 o
  14   6   4      328.38      320.40     17.67 o
  15   6   4      907.43      887.58     28.25 o
  16   6   4      764.02      769.41     26.39 o
  17   6   4     1633.19     1540.34     37.65 o
  18   6   4     1204.44     1231.21     35.74 o
  19   6   4      880.91      855.89     36.13 o
  20   6   4     1550.65     1459.86     51.09 o
  21   6   4      132.50      106.04     24.51 o
  22   6   4      317.30      355.52     25.04 o
  23   6   4       98.52       96.75     28.28 o
   1   7   4     1551.92     1705.41     26.91 o
   2   7   4      355.78      234.09     16.80 o
   3   7   4      265.25      233.91     20.48 o
   4   7   4      190.26      143.70     11.54 o
   5   7   4        2.67       -2.72     16.10 o
   6   7   4       56.07       37.95     12.79 o
   7   7   4        4.69      -13.30     13.30 o
   8   7   4       74.62       47.40     12.91 o
   9   7   4      123.63       59.86     11.69 o
  10   7   4       23.45      -15.84     15.84 o
  11   7   4      370.85      203.68     16.87 o
  12   7   4      538.00      448.38     28.32 o
  13   7   4      840.85      748.04     26.01 o
  14   7   4     1798.68     1571.12     33.62 o
  15   7   4      247.51      584.90     60.32 o
  16   7   4       15.73       -0.30     12.94 o
  17   7   4       71.50        9.43     15.40 o
  18   7   4       88.38       50.41     16.87 o
  19   7   4        4.56       -9.24     18.33 o
  20   7   4       55.61        2.96     21.69 o
  21   7   4       57.98      117.35     26.49 o
  22   7   4        0.27       48.38     36.95 o
   0   8   4    12776.86    13122.72    266.52 o
   1   8   4      460.48      343.52     17.32 o
   2   8   4     7326.51     7146.55     96.66 o
   3   8   4      374.46      281.85     15.59 o
   4   8   4     2236.72     2368.29     49.37 o
   5   8   4      104.21       69.58     11.84 o
   6   8   4      709.35      566.85     25.39 o
   7   8   4       13.30      -14.53     14.53 o
   8   8   4      318.28      340.72     19.89 o
   9   8   4      108.35       73.97     16.21 o
  10   8   4      172.70       88.41     19.73 o
  11   8   4        3.98      -19.09     19.09 o
  12   8   4     2159.48     2286.47     58.09 o
  13   8   4      171.33      522.73     96.11 o
  14   8   4     3398.82     3234.51    126.72 o
  15   8   4       25.57       28.37     16.13 o
  16   8   4     2159.34     2001.49     47.55 o
  17   8   4        8.27      -17.36     17.36 o
  18   8   4      138.77       82.01     15.49 o
  19   8   4      196.00      188.80     16.21 o
  20   8   4       55.05       52.53     16.50 o
  21   8   4        2.04       49.39     26.62 o
   1   9   4      379.61      286.95     32.37 o
   2   9   4      636.68      690.88     70.79 o
   3   9   4      517.58      373.35     23.23 o
   4   9   4      163.78       92.84     13.39 o
   5   9   4       71.62       70.90     14.81 o
   6   9   4      248.29      215.30     15.45 o
   7   9   4        1.47      -12.75     12.75 o
   8   9   4      894.10      902.18     35.52 o
   9   9   4       91.13       72.78     17.48 o
  10   9   4      290.58      219.18     26.46 o
  11   9   4      495.48      410.38     25.63 o
  12   9   4        8.84       72.83     67.14 o
  13   9   4       93.97      844.03     57.34 o
  14   9   4       12.65      104.10     51.89 o
  15   9   4        0.18       14.14     26.21 o
  16   9   4       30.83       15.43     30.30 o
  17   9   4        0.52       69.72     33.21 o
  18   9   4       60.56      134.55     35.65 o
  19   9   4        2.12       28.60     44.67 o
   0  10   4     6270.03     5829.28    231.30 o
   1  10   4      306.24      191.40     31.30 o
   2  10   4     2873.51     2850.81     63.39 o
   3  10   4      141.01      159.34     13.07 o
   4  10   4     1007.59      901.83     38.42 o
   5  10   4      120.65       52.45     14.12 o
   6  10   4     1701.75     1711.96     44.00 o
   7  10   4       11.72       -8.19     14.12 o
   8  10   4     1310.75     1410.31     54.73 o
   9  10   4       98.27       70.40     17.91 o
  10  10   4      700.66      564.41     29.44 o
  11  10   4        7.98      -10.16     26.61 o
  12  10   4      910.50     1491.41     62.17 o
  13  10   4        1.49      519.85    130.23 o
  14  10   4      174.21       77.52     27.76 o
  15  10   4       59.83        7.16     28.90 o
  16  10   4       30.18       33.49     34.08 o
  17  10   4        2.99       -1.97     34.69 o
   1  11   4      329.43      266.52     19.30 o
   2  11   4      158.90      135.81     15.10 o
   3  11   4      420.17      399.41     23.22 o
   4  11   4      720.19      576.03     28.94 o
   5  11   4      255.89      199.96     16.14 o
   6  11   4      250.32      174.79     20.26 o
   7  11   4        0.42       -1.31     19.43 o
   8  11   4       80.24       35.79     20.34 o
   9  11   4      367.75      364.56     22.70 o
  10  11   4      118.51      100.71     22.27 o
  11  11   4      847.90      699.24     47.17 o
  12  11   4       67.90      998.25     57.74 o
  13  11   4      371.54      302.18     31.20 o
  14  11   4        0.18      -24.73     28.57 o
  15  11   4      172.90      180.94     34.55 o
   0  12   4      247.13      267.85     30.55 o
   1  12   4      301.83      262.29     20.82 o
   2  12   4      635.84      676.53     26.63 o
   3  12   4      962.95      941.20     45.73 o
   4  12   4     1137.01      960.70     46.80 o
   5  12   4      823.78      817.13     31.40 o
   6  12   4      972.02     1102.44     37.91 o
   7  12   4      812.65      776.35     38.97 o
   8  12   4     1142.18     1180.67     66.44 o
   9  12   4      218.42      215.07     24.52 o
  10  12   4     1179.51     1093.75     86.02 o
  11  12   4       14.05      399.41     76.24 o
   1   1   5    31448.75    30377.98    278.35 o
   2   1   5    23946.40    24694.81    227.21 o
   3   1   5    44853.67    43879.81    414.24 o
   4   1   5     6518.04     6668.71     65.36 o
   5   1   5     1716.26     1517.20     25.20 o
   6   1   5     4318.01     4349.42     47.39 o
   7   1   5       48.01       18.67      7.17 o
   8   1   5     1326.05     1406.60     22.75 o
   9   1   5     1117.63      884.56     20.93 o
  10   1   5        4.42       -6.02      6.02 o
  11   1   5     6037.28     5623.13     62.01 o
  12   1   5      776.10      878.26     23.31 o
  13   1   5      213.51      150.28     13.34 o
  14   1   5       15.50      -17.95     17.95 o
  15   1   5     2047.03     2013.89     32.30 o
  16   1   5       32.47       66.00     24.11 o
  17   1   5     1842.13     1805.72     44.95 o
  18   1   5      381.88      263.21     19.72 o
  19   1   5      793.91      785.08     28.24 o
  20   1   5       39.98       27.57     20.17 o
  21   1   5      208.25      151.98     22.94 o
  22   1   5       46.90       -1.79     22.76 o
  23   1   5      165.08      163.65     25.17 o
  24   1   5        0.83       16.93     24.83 o
  25   1   5      265.51      415.76     48.22 o
  26   1   5       11.46        7.03     79.33 o
   0   2   5   104517.80   106167.11   3238.18 o
   1   2   5    27154.95    27311.18    250.42 o
   2   2   5    43878.11    43278.08    407.94 o
   3   2   5     3659.91     3932.86     40.16 o
   4   2   5      354.26      355.44     10.31 o
   5   2   5     1333.92     1371.07     19.46 o
   6   2   5      676.05      635.79     14.87 o
   7   2   5      993.68      940.39     18.11 o
   8   2   5     5387.83     5479.05     57.83 o
   9   2   5      692.17      671.65     19.22 o
  10   2   5     4135.00     4146.72     47.27 o
  11   2   5      332.22      370.67     13.83 o
  12   2   5     3656.87     3693.45     47.37 o
  13   2   5       84.70        2.38     12.76 o
  14   2   5      963.41      800.74     41.90 o
  15   2   5       83.95      113.82     18.82 o
  16   2   5      165.83      187.79     17.70 o
  17   2   5        8.00        1.62     16.09 o
  18   2   5       58.92       54.14     19.30 o
  19   2   5        0.26        8.64     18.60 o
  20   2   5      140.87      149.43     20.43 o
  21   2   5       30.47        1.41     21.90 o
  22   2   5      636.02      492.98     28.61 o
  23   2   5        7.53      -14.09     24.87 o
  24   2   5      225.66      230.00     27.56 o
  25   2   5        2.49      125.05     40.75 o
  26   2   5       67.46      398.80     69.57 o
   1   3   5    25134.45    26038.11    238.50 o
   2   3   5     3211.22     2921.61     30.35 o
   3   3   5     4606.55     4285.00     42.97 o
   4   3   5      595.26      524.71     12.56 o
   5   3   5       71.71       24.30      5.87 o
   6   3   5      125.95      180.36      8.45 o
   7   3   5     4828.48     4691.51     49.53 o
   8   3   5      322.01      164.40      9.61 o
   9   3   5     3721.64     3735.49     43.09 o
  10   3   5      480.27      485.04     16.91 o
  11   3   5     2644.52     2354.13     32.70 o
  12   3   5       29.59      -11.04     11.04 o
  13   3   5     2380.16     2302.15     40.00 o
  14   3   5     1295.22     1241.29     33.19 o
  15   3   5     1605.93     1121.25     48.84 o
  16   3   5      463.20      491.85     26.08 o
  17   3   5     1737.68     1870.53     39.28 o
  18   3   5      528.15      387.93     24.90 o
  19   3   5      324.55      298.23     21.26 o
  20   3   5       12.51      -23.74     23.74 o
  21   3   5      608.99      498.34     26.79 o
  22   3   5        0.69      -23.65     23.65 o
  23   3   5      247.61      240.45     25.72 o
  24   3   5        0.75      -12.44     30.56 o
  25   3   5        2.87       36.62     38.33 o
  26   3   5       12.03      488.16     94.45 o
   0   4   5    42898.70    42852.74    636.94 o
   1   4   5     7722.73     8119.57     92.52 o
   2   4   5    21362.01    22205.39    235.48 o
   3   4   5     3830.15     4263.93     46.86 o
   4   4   5     2877.07     2938.19     31.61 o
   5   4   5      952.19     1061.33     15.61 o
   6   4   5        0.33       -6.09      6.09 o
   7   4   5     2934.58     3010.22     35.84 o
   8   4   5     9261.76     9633.15     94.37 o
   9   4   5     5185.40     5733.71     60.15 o
  10   4   5     7087.05     7019.01     72.99 o
  11   4   5      384.00      330.33     14.26 o
  12   4   5     4429.43     4379.78     51.69 o
  13   4   5       41.65      -12.46     12.46 o
  14   4   5     3436.66     3236.77     52.40 o
  15   4   5       77.80       38.84     13.72 o
  16   4   5      427.98      277.34     24.67 o
  17   4   5      313.71      341.06     23.10 o
  18   4   5      417.47      386.14     21.63 o
  19   4   5      595.10      500.74     27.22 o
  20   4   5      668.41      651.53     27.52 o
  21   4   5        2.52      -21.72     21.72 o
  22   4   5      989.44      937.11     38.56 o
  23   4   5        1.62      -26.18     26.18 o
  24   4   5      204.44      220.58     30.09 o
  25   4   5        3.94      -33.71     33.71 o
   1   5   5     5834.69     5276.51     73.25 o
   2   5   5     3641.98     3959.60     57.05 o
   3   5   5     4599.63     4538.38     69.37 o
   4   5   5     4112.17     3843.68     56.27 o
   5   5   5    11473.14    12103.01    131.59 o
   6   5   5     4541.39     4252.97     46.89 o
   7   5   5     2745.65     2839.68     32.35 o
   8   5   5     7251.06     7518.71     74.90 o
   9   5   5      693.25      535.94     17.15 o
  10   5   5     1783.63     1768.32     27.48 o
  11   5   5      382.00      398.06     14.30 o
  12   5   5      694.48      562.43     20.03 o
  13   5   5       28.25       -5.80     10.14 o
  14   5   5     1944.52     1946.42     30.98 o
  15   5   5      282.47      190.37     17.27 o
  16   5   5     1049.21      815.10     34.05 o
  17   5   5     1437.57     1361.70     41.94 o
  18   5   5     1336.77     1679.57     51.75 o
  19   5   5     1275.12     1483.25     43.94 o
  20   5   5      296.72      241.58     23.14 o
  21   5   5      464.42      417.86     24.97 o
  22   5   5        4.12       -7.57     22.22 o
  23   5   5      209.93      178.05     31.12 o
  24   5   5        0.61      -13.57     38.17 o
   0   6   5    15063.70    15350.21    284.96 o
   1   6   5       82.47       36.56      7.47 o
   2   6   5     8928.32     9090.29    122.34 o
   3   6   5     1200.85     1053.20     36.82 o
   4   6   5     2790.29     2770.90     47.50 o
   5   6   5       72.41       35.39     11.54 o
   6   6   5      113.18       53.01     12.31 o
   7   6   5      104.56       61.82     13.87 o
   8   6   5     3673.29     3538.61     45.40 o
   9   6   5      460.56      357.51     11.84 o
  10   6   5     8769.58     8773.35     87.07 o
  11   6   5      124.28       60.98     12.19 o
  12   6   5     8001.08     8098.72    108.97 o
  13   6   5     1383.45     1331.83     34.11 o
  14   6   5     4054.99     3964.12     49.86 o
  15   6   5      860.87      802.54     31.21 o
  16   6   5     1105.97     1054.39     31.24 o
  17   6   5      770.46      789.25     28.33 o
  18   6   5       59.42       24.13     20.83 o
  19   6   5       34.57       57.66     24.09 o
  20   6   5      763.99      780.82     33.48 o
  21   6   5       14.96      -23.77     23.77 o
  22   6   5     1372.01     1646.30     47.04 o
  23   6   5       35.42       32.60     30.57 o
   1   7   5     3311.67     3611.78     52.69 o
   2   7   5     2813.61     2665.96     54.54 o
   3   7   5      425.17      438.63     30.88 o
   4   7   5    13134.73    13756.45    195.95 o
   5   7   5     1540.31     1554.36     33.09 o
   6   7   5    11936.40    12472.64    181.38 o
   7   7   5     2451.73     2467.77     46.72 o
   8   7   5     5741.78     5990.69     89.84 o
   9   7   5     2918.50     3116.89     56.95 o
  10   7   5     1540.66     1421.03     44.42 o
  11   7   5      505.75      590.69     25.06 o
  12   7   5        7.23      -11.57     11.57 o
  13   7   5      881.36      880.17     41.63 o
  14   7   5      266.14      189.89     15.60 o
  15   7   5      624.27      581.22     26.08 o
  16   7   5     2436.58     2566.27     40.51 o
  17   7   5      131.58      189.97     16.60 o
  18   7   5     2454.39     2432.09     44.41 o
  19   7   5      285.84      276.48     21.54 o
  20   7   5      700.96      682.56     33.05 o
  21   7   5      302.83      352.17     32.31 o
  22   7   5       35.71      442.60     66.50 o
   0   8   5    12868.27    12663.29    247.19 o
   1   8   5      891.47      698.60     23.87 o
   2   8   5     3323.37     3442.98     52.09 o
   3   8   5      400.96      360.93     18.06 o
   4   8   5      536.08      445.85     27.25 o
   5   8   5      386.72      255.56     16.45 o
   6   8   5      274.66      256.19     18.38 o
   7   8   5     1180.96     1005.34     30.64 o
   8   8   5     1300.66     1384.04     39.10 o
   9   8   5     1604.15     1642.63     41.90 o
  10   8   5     3086.89     2880.70     57.71 o
  11   8   5       28.76       26.35     21.97 o
  12   8   5     4337.08     4325.01     93.73 o
  13   8   5        8.95      172.48     36.13 o
  14   8   5     3521.12     3854.15    151.29 o
  15   8   5       59.23       39.57     22.48 o
  16   8   5      294.27      215.88     18.54 o
  17   8   5        0.97      -21.30     21.30 o
  18   8   5       52.10       18.59     14.59 o
  19   8   5      251.02      226.29     19.91 o
  20   8   5      376.20      322.12     24.62 o
  21   8   5       24.24      105.15     33.93 o
   1   9   5     6508.99     6413.68     89.29 o
   2   9   5     2896.07     2936.53     47.10 o
   3   9   5     2528.73     2593.17     42.85 o
   4   9   5     6070.85     6096.37     87.74 o
   5   9   5      675.25      773.14     29.01 o
   6   9   5     4265.06     4211.27     78.15 o
   7   9   5      469.11      449.02     26.62 o
   8   9   5     2922.72     2881.72     58.44 o
   9   9   5      625.56      606.09     27.18 o
  10   9   5     1107.20      909.70     39.24 o
  11   9   5      489.83      401.79     26.40 o
  12   9   5       45.50      140.64    103.42 o
  13   9   5      530.02     1040.97     87.25 o
  14   9   5      616.79      553.70     35.00 o
  15   9   5      368.11      301.68     30.03 o
  16   9   5     1360.78     1416.32     64.58 o
  17   9   5       89.88      152.63     34.63 o
  18   9   5     1745.68     1972.59     75.50 o
  19   9   5      408.02      464.63     45.39 o
   0  10   5     1216.90     1132.07     44.07 o
   1  10   5      489.08      433.78     21.64 o
   2  10   5     1644.98     1711.40     40.05 o
   3  10   5      772.34      745.44     33.89 o
   4  10   5     1283.93     1243.17     33.41 o
   5  10   5       42.22       49.25     13.85 o
   6  10   5       59.98       92.17     20.16 o
   7  10   5       92.81       45.33     14.20 o
   8  10   5     1206.97     1285.61     43.07 o
   9  10   5      293.13      321.46     21.78 o
  10  10   5     1909.63     1790.99     50.93 o
  12  10   5     1276.41     1429.69     57.03 o
  13  10   5      216.77      662.26    109.26 o
  14  10   5      821.70      728.00     41.01 o
  15  10   5      122.86       93.56     31.27 o
  16  10   5      198.41       92.28     34.47 o
  17  10   5       99.18      136.92     36.76 o
   1  11   5       19.99      -10.92     11.15 o
   2  11   5      877.04      972.43     47.96 o
   3  11   5      640.79      562.06     27.42 o
   4  11   5     1733.96     1736.18     40.51 o
   5  11   5     1212.31     1368.72     40.96 o
   6  11   5     1614.12     1714.63     59.59 o
   7  11   5     2540.62     2409.76     53.72 o
   8  11   5     1181.75     1365.15     43.95 o
   9  11   5     2461.93     2648.78     61.54 o
  10  11   5      162.54      139.90     27.70 o
  11  11   5     1261.22     1739.55     99.20 o
  12  11   5       27.74      783.73     78.52 o
  13  11   5      835.13      763.07     67.78 o
  14  11   5      228.26      163.20     38.71 o
   0  12   5     2086.93     2140.09     94.37 o
   2  12   5     1434.29     1281.65     66.55 o
   3  12   5       20.06       19.86     15.63 o
   4  12   5      380.31      377.72     20.79 o
   5  12   5       42.54       -9.30     17.12 o
   6  12   5        8.56       88.97     50.64 o
   7  12   5       25.58      -19.24     19.24 o
   8  12   5      159.32      186.63     20.96 o
   9  12   5       72.30       61.03     34.74 o
  10  12   5      560.64     1373.04     69.50 o
  11  12   5       13.88      -31.86     46.21 o
   0   0   6    54660.22    52286.54    954.49 o
   1   0   6     1053.37     1054.16     21.79 o
   2   0   6    16531.65    16840.78    222.12 o
   3   0   6    37659.94    38834.99    503.62 o
   4   0   6     4688.55     4753.22     77.06 o
   5   0   6      515.79      370.85     18.79 o
   6   0   6     2024.03     2330.89     40.85 o
   7   0   6     6273.57     6256.44     90.94 o
   8   0   6     1376.68     1644.14     35.02 o
   9   0   6    20464.45    20300.97    290.21 o
  10   0   6    16333.12    16387.60    238.28 o
  11   0   6     2920.91     2908.56     58.10 o
  12   0   6    16779.16    17223.74    235.74 o
  13   0   6      249.84      229.53     22.37 o
  14   0   6     7120.37     6605.36    111.70 o
  15   0   6     5763.06     5227.81    123.27 o
  16   0   6     2253.58     2091.79     55.84 o
  17   0   6     2602.35     2764.28    108.98 o
  18   0   6       98.96       24.77     24.65 o
  19   0   6     3276.84     3361.55     74.81 o
  20   0   6        3.54      -29.22     29.22 o
  21   0   6      513.75      387.11     36.53 o
  22   0   6       25.12        6.71     32.58 o
  23   0   6      119.05       85.46     35.79 o
  24   0   6       72.32        5.71     33.21 o
  25   0   6      214.22      528.70     60.99 o
   1   1   6    22373.29    21857.01    202.18 o
   2   1   6    18734.69    19246.23    178.79 o
   3   1   6    24457.15    23862.60    220.75 o
   4   1   6     9851.24     9464.56     94.15 o
   5   1   6     1129.61     1181.31     18.66 o
   6   1   6     3805.29     3819.27     43.22 o
   7   1   6     3310.69     3358.96     38.77 o
   8   1   6    13026.49    13426.88    133.63 o
   9   1   6    14607.24    14745.87    141.88 o
  10   1   6      887.24      699.53     18.96 o
  11   1   6    27174.74    27554.65    259.10 o
  12   1   6     4561.90     4594.36     56.06 o
  13   1   6     8065.00     7915.76    107.46 o
  14   1   6     3131.15     2819.79     67.45 o
  15   1   6     2948.11     2641.15     71.37 o
  16   1   6      589.40      554.18     26.15 o
  17   1   6     1073.63      888.74     33.81 o
  18   1   6      753.98      653.15     25.10 o
  19   1   6      555.61      480.08     23.21 o
  20   1   6      901.74      776.03     28.80 o
  21   1   6      756.03      679.42     28.10 o
  22   1   6      132.99       80.00     24.22 o
  23   1   6     1481.21     1519.02     50.31 o
  24   1   6       93.16       79.03     24.74 o
  25   1   6     1150.21     1913.08     90.99 o
  26   1   6       16.27      -42.06     43.89 o
   0   2   6     5644.59     5090.62     71.66 o
   1   2   6     3453.33     3579.70     37.24 o
   2   2   6     2730.50     2369.64     26.73 o
   3   2   6      486.64      282.14     12.87 o
   4   2   6    30630.78    30512.77    281.11 o
   5   2   6     3228.11     2928.99     33.25 o
   6   2   6    10309.31    10364.31    103.73 o
   7   2   6    11854.64    11748.67    117.31 o
   8   2   6      531.72      349.23     12.87 o
   9   2   6    17931.24    18557.41    176.17 o
  10   2   6     1638.11     1608.60     25.55 o
  11   2   6      309.33      241.22     13.54 o
  12   2   6     2678.62     2702.47     38.07 o
  13   2   6      911.04      803.52     28.55 o
  14   2   6      542.08      354.95     19.35 o
  15   2   6     3474.85     3239.75     44.90 o
  16   2   6      394.55      798.67     47.92 o
  17   2   6     1506.50     1514.51     38.11 o
  18   2   6     1960.30     1913.42     44.27 o
  19   2   6      282.96      221.62     21.52 o
  20   2   6     1279.73     1190.72     41.62 o
  21   2   6      392.78      334.55     25.76 o
  22   2   6     2345.70     2582.84     56.18 o
  23   2   6      137.32      111.61     25.35 o
  24   2   6     2005.40     2457.41     69.51 o
  25   2   6       42.74      -34.98     51.91 o
  26   2   6      573.36     1690.38    145.94 o
   1   3   6    23735.50    23707.30    225.52 o
   2   3   6      784.46      730.37     13.17 o
   3   3   6    30571.32    30848.18    283.43 o
   4   3   6    18866.45    19331.54    179.88 o
   5   3   6     5529.59     5695.45     57.55 o
   6   3   6     3156.48     2938.20     35.01 o
   7   3   6     2322.20     2280.30     30.58 o
   8   3   6     2830.62     2863.59     35.71 o
   9   3   6     6924.73     6914.64     71.36 o
  10   3   6      458.14      498.48     17.06 o
  11   3   6     9004.66     8984.60     91.67 o
  12   3   6      231.52      191.81     13.09 o
  13   3   6     4577.59     4484.20     54.98 o
  14   3   6       56.49       44.56     40.94 o
  15   3   6      353.89      248.49     17.49 o
  16   3   6      140.91      112.55     34.70 o
  17   3   6       11.18      -16.69     16.69 o
  18   3   6      637.26      581.01     25.33 o
  19   3   6      634.71      522.58     24.22 o
  20   3   6      867.85      761.01     27.60 o
  21   3   6      556.14      489.77     26.77 o
  22   3   6      245.01      171.41     25.09 o
  23   3   6     1080.34      972.11     34.74 o
  24   3   6        0.10      -29.78     29.78 o
  25   3   6     1037.45      730.67     56.86 o
   0   4   6     3074.61     3078.90     44.54 o
   1   4   6     2956.36     3266.94     34.27 o
   2   4   6       21.78       30.75      4.95 o
   3   4   6    14249.45    14246.74    132.92 o
   4   4   6      511.24      369.55     11.06 o
   5   4   6     8798.01     8941.21     89.19 o
   6   4   6    13735.79    13694.46    134.02 o
   7   4   6    16975.04    18275.85    177.48 o
   8   4   6     9828.16    10094.73     99.06 o
   9   4   6     2322.25     2469.51     32.82 o
  10   4   6    11741.53    11750.37    115.76 o
  11   4   6       22.15       -9.05      9.05 o
  12   4   6     5106.51     5233.09     61.36 o
  13   4   6      485.41      406.38     17.34 o
  14   4   6     5186.16     5215.17     64.08 o
  15   4   6      717.61      614.73     25.50 o
  16   4   6     1806.89     1746.51     38.79 o
  17   4   6     2405.21     2430.20     42.16 o
  18   4   6      268.37      284.89     20.89 o
  19   4   6     1501.26     1687.72     45.20 o
  20   4   6      145.47      107.77     21.49 o
  21   4   6      282.39      140.17     22.44 o
  22   4   6      144.74       88.75     24.77 o
  23   4   6        1.16      -25.88     25.88 o
  24   4   6        4.79       26.08     30.03 o
  25   4   6       71.49        7.76     31.33 o
   1   5   6     2345.63     2282.23     53.92 o
   2   5   6      959.61      949.24     17.52 o
   3   5   6      139.43      176.92      9.59 o
   4   5   6     2548.65     2636.13     34.18 o
   5   5   6      770.24      720.59     14.21 o
   6   5   6     1322.21     1163.22     18.06 o
   7   5   6     1610.13     1452.99     22.14 o
   8   5   6      210.88      115.44      7.70 o
   9   5   6     4049.68     4067.27     45.86 o
  10   5   6       22.89      -10.24     10.24 o
  11   5   6     2562.01     2469.09     34.89 o
  12   5   6     1246.05     1268.45     29.67 o
  13   5   6      472.40      389.52     17.45 o
  14   5   6      334.40      300.80     16.52 o
  15   5   6      112.53       60.15     17.60 o
  16   5   6       15.10       15.01     20.51 o
  17   5   6      328.99      261.05     22.83 o
  18   5   6      322.82      331.49     23.08 o
  19   5   6      435.81      426.95     26.59 o
  20   5   6       13.61      -12.70     22.24 o
  21   5   6       87.76       62.98     22.60 o
  22   5   6       57.88       10.40     23.28 o
  23   5   6      118.65      186.67     33.31 o
  24   5   6        0.98      -32.28     32.28 o
   0   6   6     3057.93     2723.59     60.66 o
   1   6   6     1000.33     1054.40     29.70 o
   2   6   6    14031.14    14904.58    197.74 o
   3   6   6      918.08      865.37     22.15 o
   4   6   6     8246.43     8890.69    122.66 o
   5   6   6     4140.02     4182.37     69.40 o
   6   6   6      626.76      430.46     22.58 o
   7   6   6     1232.54     1156.34     21.97 o
   8   6   6      121.97       33.19      8.66 o
   9   6   6      229.58      174.37      9.74 o
  10   6   6      111.94       57.29     10.11 o
  11   6   6       32.57      -11.36     11.36 o
  12   6   6      263.47      178.36     13.72 o
  13   6   6      108.99       98.08     18.22 o
  14   6   6        8.94      -12.35     12.35 o
  15   6   6      391.23      413.86     19.68 o
  16   6   6      304.97      312.40     17.42 o
  17   6   6      252.75      222.74     19.59 o
  18   6   6     2400.96     2454.38     48.47 o
  19   6   6      194.45      200.01     24.27 o
  20   6   6     1578.82     1599.94     53.90 o
  21   6   6        0.65      -14.16     23.73 o
  22   6   6      455.24      545.92     31.83 o
  23   6   6        2.51      -20.25     30.58 o
   1   7   6     1407.40     1404.91     28.75 o
   2   7   6      127.80       90.39      9.76 o
   3   7   6      257.31      216.32     14.31 o
   4   7   6       65.82       68.61     12.28 o
   5   7   6      863.58      869.02     29.65 o
   6   7   6      434.17      411.29     33.60 o
   7   7   6      252.79      262.28     21.83 o
   8   7   6      495.16      364.45     25.77 o
   9   7   6      560.86      405.51     24.47 o
  10   7   6       12.27      -18.16     18.16 o
  11   7   6        2.99      -13.07     13.07 o
  12   7   6      350.20      269.79     13.82 o
  13   7   6        2.45       44.23     28.05 o
  14   7   6       13.03        0.32     14.90 o
  15   7   6       43.16       45.65     14.38 o
  16   7   6      390.50      357.05     19.96 o
  17   7   6      225.23      238.81     18.03 o
  18   7   6        9.77       41.19     17.68 o
  19   7   6      376.26      396.99     26.64 o
  20   7   6        2.73       14.72     28.74 o
  21   7   6       39.40       72.76     29.76 o
  22   7   6        6.40      319.10     43.89 o
   0   8   6     5372.81     5548.08    112.26 o
   1   8   6      901.03     1123.17     26.29 o
   2   8   6     3384.05     3348.53     51.89 o
   3   8   6     3179.50     3340.29     53.60 o
   4   8   6     2136.21     2016.70     44.30 o
   5   8   6     3253.95     3317.34     59.67 o
   6   8   6     1978.01     1708.14     49.37 o
   7   8   6       11.19      -15.28     15.28 o
   8   8   6      527.08      527.36     27.51 o
   9   8   6       33.12      -17.69     17.83 o
  10   8   6      473.87      331.85     33.35 o
  11   8   6        0.27      -23.37     23.37 o
  12   8   6     1921.65     2204.63     80.67 o
  13   8   6        2.35      153.73     32.85 o
  14   8   6     1911.77     1779.26     62.24 o
  15   8   6      316.09      274.76     19.59 o
  16   8   6     1772.56     1752.57     56.24 o
  17   8   6      422.18      337.11     18.96 o
  18   8   6      355.58      384.82     20.54 o
  19   8   6      113.60      106.47     17.75 o
  20   8   6       85.03      116.10     19.79 o
  21   8   6        0.64      141.21     61.32 o
   1   9   6      160.43      119.04     13.37 o
   2   9   6       11.21       -3.37     19.03 o
   3   9   6       60.88       52.05     14.46 o
   4   9   6     1208.58      997.71     29.98 o
   5   9   6        6.38      -16.19     16.19 o
   6   9   6       30.86      -13.45     16.23 o
   7   9   6       32.30      -13.45     13.45 o
   8   9   6      270.92      255.72     22.06 o
   9   9   6       10.25      -18.70     18.70 o
  10   9   6      362.90      237.62     23.40 o
  11   9   6      596.38      491.07     32.71 o
  12   9   6        3.90       97.31     56.73 o
  13   9   6       85.59      112.33     34.99 o
  14   9   6       22.07        8.03     25.62 o
  15   9   6       41.72       22.31     27.83 o
  16   9   6       16.03      -31.48     31.48 o
  17   9   6       42.28      -13.02     33.84 o
  18   9   6       33.75       40.11     35.87 o
  19   9   6        3.79       58.42     39.14 o
   0  10   6     3067.29     2804.61     66.21 o
   1  10   6       47.21       18.60     16.67 o
   2  10   6     1724.59     1832.94     39.58 o
   3  10   6      164.32      108.41     13.93 o
   4  10   6     1125.46     1154.49     34.38 o
   5  10   6      541.33      466.78     25.49 o
   6  10   6     1920.59     1945.61     59.91 o
   7  10   6      510.72      456.39     23.79 o
   8  10   6     2087.52     2086.48     51.73 o
   9  10   6       88.24       75.26     20.04 o
  10  10   6     1109.08     1164.14     53.68 o
  11  10   6      151.46       90.36     31.79 o
  12  10   6     1462.84     1701.74     79.57 o
  13  10   6        8.09      -27.43     27.43 o
  14  10   6      803.13      694.43     35.47 o
  15  10   6       78.64       86.24     33.05 o
  16  10   6      504.43      481.59     38.90 o
  17  10   6        0.69      -36.12     36.12 o
   1  11   6      593.34      513.21     22.85 o
   2  11   6       71.85       39.96     13.72 o
   3  11   6      943.48      920.21     33.51 o
   4  11   6       40.70       36.64     15.50 o
   5  11   6      190.18      200.38     22.73 o
   6  11   6       62.01       47.55     16.28 o
   7  11   6      168.50       93.30     19.53 o
   8  11   6      293.62      298.12     23.83 o
   9  11   6      595.66      587.49     32.45 o
  10  11   6      146.93      110.65     30.43 o
  11  11   6      531.18     1442.20    138.88 o
  13  11   6      239.98      132.18     32.33 o
  14  11   6        0.79      -29.22     32.96 o
   0  12   6     3217.88     3153.66     85.77 o
   1  12   6       34.21       25.80     12.64 o
   2  12   6     2909.07     2979.45     55.13 o
   3  12   6      203.78      176.19     16.22 o
   4  12   6     1702.31     1651.59     45.89 o
   5  12   6      392.12      328.54     26.10 o
   6  12   6      533.04      544.64     27.13 o
   7  12   6      604.23      627.00     41.65 o
   8  12   6      208.20      211.86     24.01 o
   9  12   6      147.75      115.16     40.54 o
   1   1   7    12855.56    12409.87    117.50 o
   2   1   7     2046.46     1984.32     29.39 o
   3   1   7    31051.40    30770.84    283.94 o
   4   1   7     3254.26     3456.13     38.27 o
   5   1   7     4842.49     4761.12     50.28 o
   6   1   7       26.26       19.49      8.23 o
   7   1   7      872.56     1219.82     21.76 o
   8   1   7     4267.70     4694.72     51.96 o
   9   1   7      940.16     1225.31     21.17 o
  10   1   7      450.73      384.53     15.78 o
  11   1   7     1238.20     1265.25     27.80 o
  12   1   7     2153.96     2148.05     35.53 o
  13   1   7     1537.90     1463.48     34.57 o
  15   1   7      968.05     1092.22     34.03 o
  16   1   7        8.08      -17.44     17.44 o
  17   1   7     1576.20     1415.56     42.54 o
  18   1   7       13.16      -15.22     18.43 o
  19   1   7      213.98      152.50     20.06 o
  20   1   7      231.17      184.46     23.13 o
  21   1   7      511.97      502.55     27.18 o
  22   1   7       56.65        5.46     24.32 o
  23   1   7       86.48       94.21     27.16 o
  24   1   7        0.22       -1.19     41.28 o
  25   1   7      331.75      523.23     47.52 o
  26   1   7        0.04      -10.32     56.47 o
   0   2   7     5251.44     5176.00     73.78 o
   1   2   7      352.36      308.10     10.17 o
   2   2   7    20914.11    21878.56    203.15 o
   3   2   7     3339.48     3417.50     38.67 o
   4   2   7     2998.03     3056.72     34.64 o
   5   2   7     2159.85     2081.30     27.14 o
   6   2   7     1064.44     1015.07     19.59 o
   7   2   7     4071.17     4122.94     48.02 o
   8   2   7    10755.98    11497.37    112.46 o
   9   2   7      538.91      508.59     17.52 o
  10   2   7     1594.93     1466.41     26.93 o
  11   2   7      190.48      142.61     11.46 o
  12   2   7     2069.69     1965.32     33.92 o
  13   2   7       47.46       -9.36     15.72 o
  14   2   7      519.25      443.43     23.85 o
  15   2   7       17.75        2.08     18.38 o
  16   2   7     1019.10     1112.88     48.26 o
  17   2   7      253.86      214.27     20.46 o
  18   2   7      496.98      430.59     21.10 o
  19   2   7      291.77      214.43     21.26 o
  20   2   7       18.08       -9.82     21.10 o
  21   2   7      737.64      668.23     28.93 o
  22   2   7       51.96       26.35     23.75 o
  23   2   7      191.28      174.26     25.06 o
  24   2   7      100.58      152.73     28.93 o
  25   2   7        2.01      822.34    252.61 o
   1   3   7     1181.49     1259.75     18.45 o
   2   3   7      698.70      766.49     14.89 o
   3   3   7     3033.05     3513.26     37.85 o
   4   3   7     3370.38     3398.25     37.57 o
   5   3   7     5712.43     5663.16     58.19 o
   6   3   7     1287.21     1352.30     22.21 o
   7   3   7    22838.38    23508.21    227.26 o
   8   3   7       50.70       60.30      7.12 o
   9   3   7    13346.75    13509.81    135.63 o
  10   3   7      346.58      334.21     13.22 o
  11   3   7    13608.30    14119.92    138.36 o
  12   3   7       47.62       29.03     14.50 o
  13   3   7     5408.94     5519.94     67.92 o
  14   3   7       91.67      -13.84     16.15 o
  15   3   7     1675.75     1671.53     35.60 o
  16   3   7        3.47      -17.20     17.22 o
  17   3   7       18.91      -16.48     16.48 o
  18   3   7      241.93      198.39     20.54 o
  19   3   7        7.32      -19.46     19.46 o
  20   3   7      129.30       61.67     21.17 o
  21   3   7      176.15      109.55     23.27 o
  22   3   7       19.68      -23.64     23.64 o
  23   3   7       18.43       10.63     24.17 o
  24   3   7       24.24       14.54     33.54 o
  25   3   7        6.78      -35.47     35.47 o
   0   4   7    16009.22    16867.20    237.15 o
   1   4   7        1.92        3.56      5.07 o
   2   4   7     2917.68     2952.96     32.17 o
   3   4   7     2977.89     2845.65     31.82 o
   4   4   7      204.98      225.50      8.99 o
   5   4   7     4311.01     4439.23     46.92 o
   6   4   7     1637.13     1504.42     22.96 o
   7   4   7     1733.40     1706.61     26.23 o
   8   4   7     9380.58     9761.59     99.71 o
   9   4   7     1430.66     1389.76     25.90 o
  10   4   7     8765.01     9112.09     92.49 o
  11   4   7      208.80      168.66     12.04 o
  12   4   7     6777.40     6862.08     74.67 o
  13   4   7        2.35      -16.94     16.94 o
  14   4   7     2098.13     2027.98     57.15 o
  15   4   7     1185.76     1171.03     47.85 o
  16   4   7        1.13      -19.20     19.96 o
  17   4   7      705.99      816.68     32.26 o
  18   4   7      514.87      455.46     24.53 o
  19   4   7      225.66      161.38     22.88 o
  20   4   7      462.75      390.27     24.45 o
  21   4   7        8.67      -22.03     22.03 o
  22   4   7       71.66      -22.70     22.70 o
  23   4   7        2.71        8.91     26.48 o
  24   4   7        7.49      -25.61     42.01 o
  25   4   7        0.58       27.04     55.60 o
   1   5   7    10763.18     9782.62    107.54 o
   2   5   7        5.47       -6.55      6.78 o
   3   5   7    21290.88    22098.23    236.53 o
   4   5   7     1587.56     1373.89     22.24 o
   5   5   7    20926.77    21872.20    203.02 o
   6   5   7      166.87      116.93      8.05 o
   7   5   7     3408.10     3339.35     39.07 o
   8   5   7      505.13      368.00     15.28 o
   9   5   7      190.65      121.79     11.48 o
  10   5   7       43.76      -10.26     10.26 o
  11   5   7      429.27      274.02     13.95 o
  12   5   7      554.45      392.33     15.85 o
  13   5   7      355.09      267.73     17.53 o
  14   5   7       29.70      -13.65     13.65 o
  15   5   7      438.97      450.58     22.69 o
  16   5   7      354.70      324.04     20.77 o
  17   5   7     1904.43     2044.21     38.67 o
  18   5   7      705.83      663.81     29.71 o
  19   5   7     1996.54     2107.86     50.33 o
  20   5   7       21.31        8.68     21.35 o
  21   5   7      800.77      775.25     30.90 o
  22   5   7       21.90      -25.02     25.02 o
  23   5   7     1245.84     1519.87     55.94 o
  24   5   7        3.18      -24.13     31.84 o
   0   6   7     7343.44     7573.40    148.91 o
   1   6   7      691.20      602.11     23.10 o
   2   6   7     4433.70     4528.18     68.12 o
   3   6   7     1074.96      980.81     27.32 o
   4   6   7     8562.58     9021.07    125.92 o
   5   6   7     9085.51     9025.21    111.73 o
   6   6   7     2075.36     2099.24     31.00 o
   7   6   7    10249.52    10883.71    127.10 o
   8   6   7       56.28       31.95      8.80 o
   9   6   7     2539.29     2548.73     32.29 o
  10   6   7      265.10      157.80     11.66 o
  11   6   7        1.94      -14.45     14.45 o
  12   6   7      688.09      591.93     21.14 o
  13   6   7     2566.83     2666.04     46.63 o
  14   6   7     2768.99     2823.00     46.24 o
  15   6   7     1292.22     1277.87     31.85 o
  16   6   7      229.07      213.85     17.64 o
  17   6   7     1071.33     1183.85     34.52 o
  18   6   7       19.28       14.68     22.41 o
  19   6   7      806.38      735.07     35.27 o
  20   6   7      323.36      365.71     27.15 o
  21   6   7      257.62      278.74     25.07 o
  22   6   7      852.50      798.27     54.33 o
  23   6   7       72.15       64.19     35.69 o
   1   7   7      158.57      119.53     13.21 o
   2   7   7     1439.14     1372.46     33.39 o
   3   7   7      232.16      179.83     13.10 o
   4   7   7     4289.77     4467.41     69.30 o
   5   7   7     1605.54     1483.41     39.12 o
   6   7   7     3469.99     3303.58     56.54 o
   7   7   7     7931.00     7897.64    122.09 o
   8   7   7     2152.57     2249.39     51.12 o
   9   7   7     9586.31     9693.24    129.18 o
  10   7   7     1401.94     1506.50     32.70 o
  11   7   7     8412.89     8783.86     95.10 o
  12   7   7        1.07      209.41     48.46 o
  13   7   7    13868.33    14540.69    143.14 o
  14   7   7      897.94     1068.49     31.30 o
  15   7   7     7775.46     8088.38     87.43 o
  16   7   7     1245.58     1522.00     35.97 o
  17   7   7     2053.54     2179.82     41.28 o
  18   7   7     1082.16     1069.00     37.11 o
  19   7   7      134.52      179.83     23.60 o
  20   7   7      521.34      415.01     26.96 o
  21   7   7        5.73       -5.66     25.95 o
  22   7   7       39.20      127.82     39.82 o
   0   8   7     2176.03     2038.63     86.22 o
   1   8   7     1029.45      955.40     32.41 o
   2   8   7     1085.67     1144.31     32.41 o
   3   8   7     4266.27     4475.18     69.29 o
   4   8   7       63.16       58.23     14.32 o
   5   8   7     2755.20     2826.88     78.32 o
   6   8   7       78.55       81.36     15.63 o
   7   8   7     2671.97     2635.56     59.78 o
   8   8   7      490.88      517.10     35.30 o
   9   8   7     3588.55     3489.33     97.32 o
  10   8   7     1686.35     1747.27     58.17 o
  11   8   7      399.44      319.31     32.77 o
  12   8   7     1190.52     1556.57     79.53 o
  13   8   7      585.31     1002.02    109.69 o
  14   8   7      799.09      632.42     26.44 o
  15   8   7     1018.99     1115.97     43.50 o
  16   8   7      373.34      355.80     21.90 o
  17   8   7     1071.60     1115.86     31.04 o
  18   8   7       62.07       96.51     16.57 o
  19   8   7      575.92      548.25     28.29 o
  20   8   7      172.51      164.51     22.30 o
   1   9   7     9681.20     9863.08    136.53 o
   2   9   7     1281.13     1236.39     32.70 o
   3   9   7     8344.49     8379.12    118.45 o
   4   9   7     1856.86     1665.26     79.74 o
   5   9   7     2694.31     2828.92     53.49 o
   6   9   7     1538.10     1353.40     44.01 o
   7   9   7      157.03       97.04     18.55 o
   8   9   7     1453.15     1372.10     45.18 o
   9   9   7      137.13       68.99     20.37 o
  10   9   7      542.98      482.99     30.82 o
  11   9   7        2.05      -30.92     30.92 o
  12   9   7      103.31      192.32     67.14 o
  13   9   7        1.68       46.65     75.10 o
  14   9   7      147.26      104.74     27.53 o
  15   9   7       33.06        4.86     29.66 o
  16   9   7      160.93      151.30     33.81 o
  17   9   7      213.39      210.09     36.59 o
  18   9   7      345.44      240.58     38.90 o
   0  10   7     2310.18     2072.76     58.17 o
   1  10   7        4.67      -10.86     12.37 o
   2  10   7      667.44      733.59     31.36 o
   3  10   7      178.68      141.82     19.54 o
   4  10   7       75.60       49.19     17.28 o
   5  10   7      823.20      910.98     35.97 o
   6  10   7      118.77      115.95     21.70 o
   7  10   7     1855.28     1748.68     44.35 o
   8  10   7      147.58      121.63     20.20 o
   9  10   7      950.87      869.09     39.44 o
  10  10   7      164.25      163.08     30.97 o
  12  10   7      239.88      251.27     44.74 o
  13  10   7      198.93      157.68     29.26 o
  14  10   7       64.14        1.03     30.89 o
  15  10   7      713.64      712.12     43.63 o
  16  10   7       28.42        6.14     36.32 o
   1  11   7      625.54      606.98     25.54 o
   2  11   7       77.73       59.02     15.78 o
   3  11   7        1.46      -11.41     17.19 o
   4  11   7      284.10      255.45     20.87 o
   5  11   7     1007.49     1136.37     44.90 o
   6  11   7      367.66      335.34     22.24 o
   7  11   7     2514.04     2399.54     62.85 o
   8  11   7      624.01      657.54     36.37 o
   9  11   7     2932.84     3247.23     96.15 o
  10  11   7      182.03     1261.22     88.87 o
  11  11   7     2450.44     2435.99     96.96 o
  12  11   7       25.65       69.02     28.12 o
  13  11   7     1702.78     1871.78     68.48 o
  14  11   7      110.23      111.30     36.23 o
   0  12   7      164.33      148.57     21.33 o
   1  12   7       66.97       71.84     15.13 o
   2  12   7      107.97      109.95     17.55 o
   3  12   7      456.54      528.62     38.23 o
   4  12   7       55.78       77.21     17.84 o
   5  12   7      752.32      647.14     30.21 o
   6  12   7        8.74       -1.41     22.22 o
   7  12   7      705.24      651.44     36.17 o
   9  12   7     1008.79     1576.16     76.03 o
  10  12   7      161.73      184.12     36.65 o
   0   0   8     8199.00     8328.03    163.33 o
   1   0   8     1474.22     1496.88     30.37 o
   2   0   8    11808.04    12296.42    166.29 o
   3   0   8      246.81      220.12     12.35 o
   4   0   8    14338.85    15874.84    212.82 o
   5   0   8      915.95     1237.54     29.77 o
   6   0   8     1467.15     1483.02     35.70 o
   7   0   8      773.06      643.65     26.53 o
   8   0   8    29841.06    30150.97    397.51 o
   9   0   8     8251.96     8294.09    120.84 o
  10   0   8    23969.76    24491.88    327.70 o
  11   0   8        1.02        7.04     14.34 o
  12   0   8    39268.45    38815.70    512.62 o
  13   0   8     1803.72     1737.39    116.52 o
  14   0   8    35671.93    35266.70    469.11 o
  15   0   8     1479.78     1610.18     56.09 o
  16   0   8     2102.89     2534.73    105.91 o
  17   0   8      413.26      199.23     28.62 o
  18   0   8      287.48      200.34     29.80 o
  19   0   8      284.46      255.86     31.76 o
  20   0   8      766.99      670.19     41.72 o
  21   0   8      149.25       78.29     34.17 o
  22   0   8     1194.57     1067.39     58.17 o
  23   0   8        1.72      -19.14     35.50 o
  24   0   8      340.16      770.91    103.18 o
  25   0   8      105.70      -24.72    157.61 o
   1   1   8     1904.90     2109.48     26.53 o
   2   1   8     2622.52     2418.31     29.26 o
   3   1   8     2090.34     1923.56     25.56 o
   4   1   8     7646.47     7259.39     72.99 o
   5   1   8     6628.74     7128.26     74.70 o
   6   1   8    20132.51    20345.79    191.84 o
   7   1   8     1674.91     1753.07     27.78 o
   8   1   8    14393.00    14971.80    144.08 o
   9   1   8     1722.77     1553.92     27.24 o
  10   1   8     6241.29     6278.29     68.15 o
  11   1   8     9794.74     9661.05     99.15 o
  12   1   8      153.59      179.81     16.36 o
  13   1   8      566.95      473.28     36.41 o
  14   1   8     3884.25     3808.19     79.17 o
  15   1   8      178.21      193.08     18.24 o
  16   1   8     1793.30     1960.13     60.23 o
  17   1   8        6.60      -17.56     17.56 o
  18   1   8     3715.95     3817.52     57.94 o
  19   1   8        0.69      -19.94     19.94 o
  20   1   8     1314.03     1359.56     44.88 o
  21   1   8       19.12       17.32     23.43 o
  22   1   8      246.65      212.36     26.35 o
  23   1   8      108.19       50.84     25.36 o
  24   1   8      156.01      189.99     32.60 o
  25   1   8      362.47      711.52    133.90 o
   0   2   8    54621.87    51634.31    668.47 o
   1   2   8     1986.06     1868.13     25.57 o
   2   2   8    24239.66    23324.59    217.11 o
   3   2   8       15.64       -6.67      6.67 o
   4   2   8    29716.43    29814.79    285.38 o
   5   2   8     2542.29     2426.50     31.24 o
   6   2   8     3803.81     3588.17     41.85 o
   7   2   8     3779.33     3648.43     42.85 o
   8   2   8      833.61      738.69     18.85 o
   9   2   8      193.73      123.48      9.85 o
  10   2   8      297.20      101.45     11.42 o
  11   2   8      342.62      254.09     14.62 o
  12   2   8     4069.30     4209.91     53.82 o
  13   2   8        0.55       -7.20     15.38 o
  14   2   8     2520.85     2402.88     51.77 o
  15   2   8      564.18      652.32     33.54 o
  16   2   8       51.02      -15.19     15.19 o
  17   2   8        9.65      -17.22     17.22 o
  18   2   8     2850.53     2918.96     49.82 o
  19   2   8        7.71      -19.22     19.22 o
  20   2   8     2657.54     2676.00     52.78 o
  21   2   8       20.47       14.82     23.61 o
  22   2   8     2843.94     3162.72     61.32 o
  23   2   8        9.28       14.50     26.66 o
  24   2   8     2024.25     2477.20    103.26 o
  25   2   8       16.98       -1.63     51.84 o
   1   3   8     4731.42     5314.38     54.44 o
   2   3   8    13634.77    13967.59    132.45 o
   3   3   8     2941.80     3010.42     35.88 o
   4   3   8    19315.54    19996.16    187.44 o
   5   3   8     2520.61     2687.71     33.31 o
   6   3   8    11277.12    11154.69    108.97 o
   7   3   8     1379.32     1548.74     24.49 o
   8   3   8     5727.00     5664.93     63.28 o
   9   3   8     1659.77     1693.19     27.68 o
  10   3   8      235.84      188.42     10.78 o
  11   3   8     1004.67     1031.56     27.96 o
  12   3   8       76.62       50.99     13.91 o
  13   3   8      929.78      876.29     28.49 o
  14   3   8     3242.38     2870.56     70.02 o
  15   3   8      846.03      852.73     34.60 o
  16   3   8     1094.73     1202.26     40.33 o
  17   3   8      201.75      181.33     21.17 o
  18   3   8     1775.62     1810.98     42.14 o
  19   3   8       32.32        9.76     19.74 o
  20   3   8     2753.24     2870.34     53.06 o
  21   3   8        3.46        1.71     23.06 o
  22   3   8      176.22      159.22     24.65 o
  23   3   8      238.60      179.28     30.69 o
  24   3   8       14.63      -38.42     38.42 o
  25   3   8       20.88      -10.04     43.84 o
   0   4   8     4513.63     4742.20     69.19 o
   1   4   8     1595.55     1562.80     22.17 o
   2   4   8     6231.85     6513.82     65.00 o
   3   4   8     1748.04     1803.50     24.83 o
   4   4   8      195.49      245.44      9.65 o
   5   4   8      532.24      477.92     15.19 o
   6   4   8     7567.87     7517.31     75.92 o
   7   4   8      119.17       87.56      7.70 o
   8   4   8    20764.71    21192.65    206.85 o
   9   4   8      671.19      736.97     23.66 o
  10   4   8    23141.15    24392.56    238.01 o
  11   4   8      102.26       95.98     14.99 o
  12   4   8    13215.23    13701.49    140.81 o
  13   4   8        5.12       76.35     26.74 o
  14   4   8    10414.69    10524.08    109.30 o
  15   4   8       39.90       79.09     20.36 o
  16   4   8     3177.52     3105.82     48.71 o
  17   4   8      408.02      330.44     22.51 o
  18   4   8      240.09      175.60     23.89 o
  19   4   8        5.11      -20.38     20.38 o
  20   4   8       26.87      -21.09     21.09 o
  21   4   8      102.60      -23.41     24.04 o
  22   4   8      145.45       69.32     25.90 o
  23   4   8       25.58      -11.70     28.29 o
  24   4   8       66.04      -35.55     35.55 o
   1   5   8      613.80      533.10     16.75 o
   2   5   8     1842.70     1756.83     21.94 o
   3   5   8     4309.73     4860.22     49.82 o
   4   5   8     6414.59     6351.35     63.85 o
   5   5   8        3.44       -7.85      7.85 o
   6   5   8     5812.66     5747.26     59.44 o
   7   5   8      191.10      167.84     10.64 o
   8   5   8      538.10      417.65     15.43 o
   9   5   8      716.39      510.84     17.24 o
  10   5   8       98.25        5.62     10.85 o
  11   5   8       45.20       -8.92     10.83 o
  12   5   8      415.58      335.23     15.34 o
  13   5   8        1.30      -10.58     13.21 o
  14   5   8      808.62      685.22     26.25 o
  15   5   8      373.58      277.10     20.22 o
  16   5   8      354.80      331.26     25.35 o
  17   5   8      342.26      255.42     22.26 o
  18   5   8      211.21      207.43     23.87 o
  19   5   8       29.62       14.81     22.12 o
  20   5   8      220.40      175.08     22.74 o
  21   5   8       90.19       47.10     23.22 o
  22   5   8       59.04       93.95     30.77 o
  23   5   8       10.45        7.93     31.33 o
   0   6   8    14569.19    14536.55    276.87 o
   1   6   8       15.41      -12.58     12.58 o
   2   6   8    11967.28    12237.32    147.70 o
   3   6   8      124.23       53.01     12.51 o
   4   6   8    11191.43    11667.92    135.17 o
   5   6   8        0.70        2.57      6.59 o
   6   6   8     2666.76     2530.52     36.74 o
   7   6   8        0.65       -0.90      7.21 o
   8   6   8      598.79      469.51     15.84 o
   9   6   8      112.76       81.41     10.12 o
  10   6   8     1286.84     1062.66     29.25 o
  11   6   8      874.99      791.04     26.79 o
  12   6   8      193.57      161.00     14.51 o
  13   6   8      145.31      118.75     13.87 o
  14   6   8       90.87       55.79     14.70 o
  15   6   8      240.62      260.83     17.01 o
  16   6   8     2459.48     2475.79     43.67 o
  17   6   8      264.28      179.58     21.86 o
  18   6   8     1200.79     1333.54     44.90 o
  19   6   8       90.01       80.76     22.71 o
  20   6   8     1296.32     1312.07     41.79 o
  21   6   8        6.59      -12.28     23.91 o
  22   6   8      618.41      704.59     38.53 o
  23   6   8       10.89       53.57     36.74 o
   1   7   8      706.12      642.09     25.85 o
   2   7   8     1842.25     1700.71     37.19 o
   3   7   8       36.45       25.89     16.02 o
   4   7   8     2276.32     2301.45     54.44 o
   5   7   8      209.10      229.41     16.49 o
   6   7   8      416.80      272.52     13.77 o
   7   7   8      317.88      343.59     19.62 o
   8   7   8      307.58      322.70     19.56 o
   9   7   8       94.09       57.80     16.40 o
  10   7   8       32.22       24.22     15.48 o
  11   7   8     1623.05     1683.80     39.16 o
  12   7   8      222.80      298.84     26.09 o
  13   7   8      386.15      787.62     37.56 o
  14   7   8      821.36      868.30     35.39 o
  15   7   8       61.25       89.45     14.39 o
  16   7   8      298.99      324.64     19.09 o
  17   7   8      191.75      176.09     19.59 o
  18   7   8      123.01      112.77     20.35 o
  19   7   8      245.79      189.87     23.67 o
  20   7   8        3.42       28.10     23.04 o
  21   7   8       32.80      185.30     44.84 o
   0   8   8      354.76      257.62     22.94 o
   1   8   8       34.87      -12.79     12.79 o
   2   8   8     1762.48     1561.94     44.00 o
   3   8   8       27.66       -6.40     11.31 o
   4   8   8     1617.40     1728.09     40.60 o
   5   8   8     1326.93     1308.48     35.39 o
   6   8   8     3072.80     2798.57     54.45 o
   7   8   8      125.64       96.65     17.54 o
   8   8   8     2435.54     2512.59     59.00 o
   9   8   8       47.04      -15.76     18.96 o
  10   8   8     3132.62     3192.93    100.67 o
  11   8   8       16.26      226.11    121.96 o
  12   8   8     3529.95     3885.87    186.90 o
  14   8   8     1702.12     1561.57     64.26 o
  15   8   8      121.26       99.42     19.90 o
  16   8   8     1010.93     1031.24     37.65 o
  17   8   8       18.83       24.68     12.56 o
  18   8   8      270.88      237.94     20.42 o
  19   8   8        0.77       64.20     17.44 o
  20   8   8       55.28      103.94     32.31 o
   1   9   8      653.31      490.87     28.82 o
   2   9   8      225.63      168.19     21.18 o
   3   9   8      902.76      909.16     32.93 o
   4   9   8      458.99      304.85     23.61 o
   5   9   8      706.87      597.99     39.41 o
   6   9   8     1064.11      932.71     36.22 o
   7   9   8       76.08       25.11     18.99 o
   8   9   8       64.09      -12.58     20.13 o
   9   9   8      134.89       84.81     22.17 o
  10   9   8      146.47      196.74     45.95 o
  11   9   8      126.50      272.84     34.00 o
  12   9   8       36.49       91.03     41.88 o
  13   9   8        1.15      -26.02     26.02 o
  14   9   8        6.95      -28.04     28.04 o
  15   9   8       86.32       13.44     33.49 o
  16   9   8       33.56       -1.76     35.41 o
  17   9   8      188.05      161.38     39.24 o
  18   9   8        0.19      -46.11     46.11 o
   0  10   8       54.56       40.35     25.75 o
   1  10   8       67.28       54.69     18.14 o
   2  10   8        5.35       13.41     16.07 o
   3  10   8      163.14      120.05     15.83 o
   4  10   8      211.78      194.14     19.32 o
   5  10   8        6.01      -18.25     18.25 o
   6  10   8      973.47      972.32     37.20 o
   7  10   8      192.28      147.64     19.80 o
   8  10   8     2225.23     1988.03     52.62 o
   9  10   8        0.40       15.74     28.79 o
  10  10   8     2237.54     2249.86     97.65 o
  11  10   8        0.25        7.42     34.29 o
  12  10   8     2301.11     2250.08     68.41 o
  13  10   8       59.21        1.43     29.97 o
  14  10   8     1343.62     1216.43     67.71 o
  15  10   8       11.76      -35.05     35.05 o
  16  10   8      463.02      389.15     41.82 o
   1  11   8        8.06      -19.87     19.87 o
   2  11   8       23.48       24.69     16.57 o
   3  11   8       30.83        1.79     13.98 o
   4  11   8      135.82       89.68     19.65 o
   5  11   8        2.04      -11.42     18.56 o
   6  11   8      289.91      327.47     28.99 o
   7  11   8       74.58       79.22     21.46 o
   8  11   8      599.94      510.52     39.57 o
  10  11   8      116.12       34.71     44.15 o
  11  11   8      510.20     1228.91    114.97 o
  12  11   8       10.64        7.36     28.37 o
  13  11   8      180.47      100.92     32.39 o
   0  12   8     2570.67     2450.86     70.60 o
   1  12   8        9.77       37.42     23.32 o
   2  12   8     2786.53     2875.68     65.49 o
   3  12   8        8.87       -1.42     18.01 o
   4  12   8     1710.75     1637.23     69.04 o
   5  12   8       16.04       29.80     30.62 o
   6  12   8      339.84      318.97     36.48 o
   7  12   8       49.89      165.23     76.24 o
   9  12   8        0.73      520.02    128.58 o
   1   1   9    21483.85    21806.53    204.16 o
   2   1   9     1390.63     1244.34     21.33 o
   3   1   9    18247.52    18414.22    173.86 o
   4   1   9      294.45      210.34     10.28 o
   5   1   9     2882.61     2653.40     34.03 o
   6   1   9     5463.49     5631.44     62.12 o
   7   1   9     6795.07     6602.01     70.89 o
   8   1   9      462.68      373.44     14.08 o
   9   1   9     2347.90     2455.35     35.40 o
  10   1   9        0.96      -11.20     11.20 o
  11   1   9     3982.12     3809.57     66.49 o
  12   1   9      198.01       93.88     16.90 o
  13   1   9     3579.70     3564.40     46.96 o
  14   1   9      101.06      134.32     13.88 o
  15   1   9     4457.22     4699.17     65.87 o
  16   1   9        7.73       -9.64     17.89 o
  17   1   9      434.89      434.79     22.44 o
  18   1   9       40.66       23.69     17.97 o
  19   1   9      847.76      763.07     29.00 o
  20   1   9        4.63       -9.36     22.45 o
  21   1   9     2352.68     2464.04     53.21 o
  22   1   9      113.95       70.07     24.88 o
  23   1   9     1291.67     1403.73     54.30 o
  24   1   9       12.17      264.59     75.16 o
  25   1   9      850.70      625.37     54.19 o
   0   2   9      825.68      953.96     26.87 o
   1   2   9     1860.41     1841.26     25.90 o
   2   2   9      433.47      472.56     16.19 o
   3   2   9     1951.79     2033.47     28.37 o
   4   2   9      305.48      257.10     15.14 o
   5   2   9     2817.71     2624.26     34.08 o
   6   2   9     1517.58     1373.13     23.12 o
   7   2   9     2780.96     2634.69     34.34 o
   8   2   9       90.61       14.51      8.03 o
   9   2   9     2730.87     2616.84     36.46 o
  10   2   9      377.10      336.23     14.72 o
  11   2   9        9.26      -13.90     13.90 o
  12   2   9      450.78      377.22     21.61 o
  13   2   9        2.53       -3.29     19.67 o
  14   2   9      230.15      189.75     15.86 o
  15   2   9      148.34      193.57     30.46 o
  16   2   9       13.31      -20.08     20.08 o
  17   2   9      377.57      316.81     20.88 o
  18   2   9      642.17      577.65     25.57 o
  19   2   9      138.34      161.93     22.55 o
  20   2   9       12.19       80.13     23.55 o
  21   2   9      309.32      360.78     27.50 o
  22   2   9        0.91      102.54     25.31 o
  23   2   9       20.82       51.41     33.78 o
  24   2   9       12.88      133.78     37.04 o
  25   2   9        8.71       90.30     51.06 o
   1   3   9      633.53      704.70     16.88 o
   2   3   9     5494.08     5911.22     61.12 o
   3   3   9      117.33       40.17      9.24 o
   4   3   9       29.75       21.26      8.76 o
   5   3   9     8039.86     7803.75     79.07 o
   6   3   9      968.78      956.40     19.90 o
   7   3   9    29037.21    30089.51    280.80 o
   8   3   9      345.62      571.75     19.01 o
   9   3   9    25787.07    26513.40    249.63 o
  10   3   9        2.99        6.56     11.23 o
  11   3   9    16910.11    17447.47    169.54 o
  12   3   9      612.87      498.55     23.45 o
  13   3   9    12305.14    11904.03    125.03 o
  14   3   9      810.40      954.56     44.69 o
  15   3   9     1753.62     1848.70     45.97 o
  16   3   9      390.95      247.17     20.10 o
  17   3   9      647.17      602.44     26.43 o
  18   3   9        0.09      -20.32     21.21 o
  19   3   9      785.40      714.41     29.44 o
  20   3   9       96.97       60.89     23.45 o
  21   3   9      416.90      287.77     27.75 o
  22   3   9       18.46      -25.82     25.82 o
  23   3   9        7.74      -29.21     29.21 o
  24   3   9       13.72      -23.54     44.81 o
   0   4   9     4032.80     4037.99     62.16 o
   1   4   9      132.84       66.19      8.25 o
   2   4   9      211.99      178.73      9.21 o
   3   4   9     2010.16     1922.36     26.27 o
   4   4   9      675.36      747.97     18.38 o
   5   4   9     2418.97     2345.27     30.68 o
   6   4   9      318.66      187.64      8.85 o
   7   4   9    11565.86    11881.27    116.70 o
   8   4   9      576.44      666.75     21.34 o
   9   4   9     2422.46     2518.38     35.83 o
  10   4   9      353.08      344.73     15.20 o
  11   4   9       15.70       22.03     13.55 o
  12   4   9      571.87      684.61     32.83 o
  13   4   9     3081.04     3151.71     74.79 o
  14   4   9      413.33      511.89     38.64 o
  15   4   9     3277.90     3357.71     59.03 o
  16   4   9        2.21       -3.70     19.54 o
  17   4   9       22.59      -19.37     19.37 o
  18   4   9      205.98      114.40     22.58 o
  19   4   9      118.86       49.11     21.01 o
  20   4   9        4.79      -21.74     21.74 o
  21   4   9      293.24      199.09     26.91 o
  22   4   9       45.25      -24.58     25.23 o
  23   4   9        0.11        3.35     32.04 o
  24   4   9        1.50      -23.98     32.16 o
   1   5   9    23265.82    23051.08    221.22 o
   2   5   9      213.71      160.92      8.66 o
   3   5   9    28103.47    29132.92    269.48 o
   4   5   9      643.69      566.20     16.33 o
   5   5   9     7183.20     7372.36     74.30 o
   6   5   9      104.55       75.77      9.87 o
   7   5   9      119.24       58.87     10.44 o
   8   5   9       64.26       -9.60     10.29 o
   9   5   9      154.84       89.27     11.27 o
  10   5   9       52.98       14.89     10.01 o
  11   5   9     1254.87     1073.03     30.88 o
  12   5   9      350.49      284.11     19.06 o
  13   5   9       98.01       99.18     15.13 o
  14   5   9      120.93       49.45     17.70 o
  15   5   9        5.48      -20.04     20.04 o
  16   5   9      209.09      123.66     22.35 o
  17   5   9     1047.58      834.28     36.30 o
  18   5   9       14.95      -21.52     21.52 o
  19   5   9     2343.95     2373.33     53.13 o
  20   5   9       21.42        1.79     22.05 o
  21   5   9     1853.01     1990.59     52.04 o
  22   5   9       73.08       88.59     28.94 o
  23   5   9     1614.66     1779.54     74.11 o
   0   6   9       63.06        3.92     10.16 o
   1   6   9      339.94      238.40     11.06 o
   2   6   9       12.65       -6.85      7.62 o
   3   6   9     1675.65     1593.91     28.19 o
   4   6   9      261.99      240.04     13.16 o
   5   6   9     2861.19     2711.69     38.46 o
   6   6   9      530.40      431.55     15.68 o
   7   6   9     6129.80     6714.64     68.70 o
   8   6   9      557.88      532.83     21.78 o
   9   6   9     4972.03     4917.08     65.30 o
  10   6   9     1240.26     1093.81     35.16 o
  11   6   9      555.48      450.28     18.02 o
  12   6   9      122.51       76.93     14.00 o
  13   6   9      833.58      873.07     33.86 o
  14   6   9      312.95      275.83     18.47 o
  15   6   9     1006.58      917.72     33.36 o
  16   6   9       10.74      -18.50     18.50 o
  17   6   9     1687.28     1908.47     52.31 o
  18   6   9       18.23        6.78     21.90 o
  19   6   9     1462.13     1704.28     47.34 o
  20   6   9        3.31       19.88     24.15 o
  21   6   9      358.15      311.37     27.45 o
  22   6   9        0.86       -8.84     28.30 o
   1   7   9     1273.78     1081.81     42.38 o
   2   7   9      347.71      313.32     17.30 o
   3   7   9     1386.15     1436.33     37.38 o
   4   7   9      524.75      422.69     29.56 o
   5   7   9        6.51       -4.41     12.36 o
   6   7   9     1452.45     1459.59     33.01 o
   7   7   9     2450.45     2372.09     38.06 o
   8   7   9     1264.87     1365.96     34.26 o
   9   7   9    10202.18    10894.69    125.64 o
  10   7   9       35.40       80.96     19.09 o
  11   7   9    13335.96    13688.87    132.83 o
  12   7   9      181.28      213.42     14.38 o
  13   7   9    10391.84    11058.86    115.70 o
  14   7   9       17.29        8.42     13.56 o
  15   7   9     3704.16     3844.40     53.70 o
  16   7   9      153.03       92.88     17.15 o
  17   7   9     1122.37      978.67     39.75 o
  18   7   9      110.16       95.73     21.19 o
  19   7   9      140.11      136.89     23.19 o
  20   7   9       32.80      591.61     94.45 o
  21   7   9       40.20      209.91     69.65 o
   0   8   9      331.75      300.45     26.85 o
   1   8   9      694.70      573.49     29.30 o
   2   8   9      945.09      908.51     33.04 o
   3   8   9     2981.59     3220.07     56.93 o
   4   8   9      443.92      414.40     24.63 o
   5   8   9     5024.75     5116.08     82.55 o
   6   8   9      342.51      268.18     22.78 o
   7   8   9     3991.32     4240.05     79.14 o
   8   8   9      613.01      592.63     32.21 o
   9   8   9     1738.91     1568.97     61.41 o
  10   8   9       10.87      316.34     68.27 o
  11   8   9        1.44      244.94     36.05 o
  12   8   9      138.41       49.30     38.16 o
  13   8   9      380.13      215.59     20.48 o
  14   8   9       25.73       -9.16     18.25 o
  15   8   9     1507.89     1553.93     39.45 o
  16   8   9       39.67        7.33     17.33 o
  17   8   9     1526.21     1513.23     39.05 o
  18   8   9      108.18       23.71     18.13 o
  19   8   9      657.11      631.92     30.14 o
   1   9   9    12692.97    13293.07    182.89 o
   2   9   9      160.79      131.12     17.32 o
   3   9   9    11099.36    10933.26    153.53 o
   4   9   9      963.31      826.26     36.16 o
   5   9   9     2669.52     2728.63     54.04 o
   6   9   9      143.12       71.21     19.00 o
   7   9   9       40.18      -20.49     20.49 o
   8   9   9        5.10      -23.81     23.81 o
   9   9   9       15.02      327.72     63.72 o
  11   9   9       61.22       -0.34     29.93 o
  12   9   9      140.78       26.40     27.24 o
  13   9   9      619.77      569.13     35.21 o
  14   9   9       49.50       21.69     30.24 o
  15   9   9       22.76      -17.56     34.12 o
  16   9   9       30.43       -1.71     36.03 o
  17   9   9      375.46      373.75     42.23 o
  18   9   9       15.25       -4.97     42.02 o
   0  10   9      734.40      624.29     51.10 o
   1  10   9      215.42      214.62     23.64 o
   2  10   9      237.36      190.06     18.58 o
   3  10   9     1699.40     1662.44     54.52 o
   4  10   9        4.96       14.31     21.61 o
   5  10   9     2447.10     2450.80     79.47 o
   6  10   9       18.76       -6.26     19.31 o
   7  10   9     2075.93     2162.72     62.92 o
   8  10   9      101.54      342.54     73.97 o
   9  10   9      884.11      858.07     59.98 o
  10  10   9      183.48     1219.77    187.78 o
  11  10   9       95.57      656.50    104.69 o
  12  10   9       69.06       39.91     26.92 o
  13  10   9      249.10      260.51     32.15 o
  14  10   9       65.44       51.97     33.90 o
  15  10   9      675.80      638.69     41.98 o
   1  11   9       46.95       43.09     18.29 o
   2  11   9        2.34       -6.58     19.72 o
   3  11   9        0.41      -16.60     16.60 o
   4  11   9       35.99       22.62     25.28 o
   5  11   9      405.26      349.52     26.18 o
   6  11   9      101.43      110.16     37.75 o
   7  11   9     1795.24     2101.72     97.17 o
   9  11   9     3361.38     3473.77    128.29 o
  10  11   9        2.17      879.26    182.06 o
  11  11   9     3066.55     3158.85     74.28 o
  12  11   9        0.55       53.39     31.07 o
   0  12   9      421.55      308.51     39.67 o
   1  12   9      100.79       87.76     21.56 o
   2  12   9      125.05      128.86     23.15 o
   3  12   9      526.77      522.92     40.39 o
   4  12   9       76.31       59.33     29.30 o
   5  12   9      873.87      916.53     73.99 o
   7  12   9     1140.36     1655.44    186.87 o
   8  12   9        0.27      113.78     76.71 o
   0   0  10    19360.63    20827.75    392.06 o
   1   0  10      673.23      722.08     24.94 o
   2   0  10      585.38      604.32     23.92 o
   3   0  10     6064.31     6320.42     93.63 o
   4   0  10     1521.76     1499.87     35.04 o
   5   0  10      202.46      177.98     13.05 o
   6   0  10     5682.90     5943.93     89.55 o
   7   0  10      293.21      272.92     19.70 o
   8   0  10    14548.88    13754.04    190.86 o
   9   0  10       43.31      -14.05     15.88 o
  10   0  10    23311.51    22692.65    306.75 o
  11   0  10       50.99       48.71     23.99 o
  12   0  10    31767.41    32210.15    459.11 o
  13   0  10       71.30       74.27     26.14 o
  14   0  10    34481.45    35959.05    479.99 o
  16   0  10     6705.50     7030.83    116.88 o
  17   0  10     2368.79     2490.02     65.70 o
  18   0  10      525.04      404.80     31.54 o
  19   0  10     1130.95     1145.44     56.50 o
  20   0  10        7.15      -11.32     31.69 o
  21   0  10       58.19       57.04     34.22 o
  22   0  10      323.42      251.81     38.49 o
  23   0  10        5.12        8.82     46.48 o
  24   0  10      354.46     1384.43    104.65 o
  25   0  10       88.67      -15.89     92.55 o
   1   1  10     3767.70     3556.02     41.29 o
   2   1  10     1096.43      978.67     20.30 o
   3   1  10     2673.02     2664.61     34.40 o
   4   1  10    13569.18    13814.54    133.55 o
   5   1  10      189.86      128.75      6.58 o
   6   1  10    14172.90    14695.40    146.79 o
   7   1  10        6.98      -10.15     10.15 o
   8   1  10     7680.18     7829.50     84.44 o
   9   1  10     1039.72      787.01     23.05 o
  10   1  10     2191.77     2120.08     38.23 o
  11   1  10      810.29      699.51     24.03 o
  12   1  10      648.71      469.73     23.68 o
  13   1  10      801.31      733.89     37.24 o
  14   1  10     1142.71     1225.89     38.30 o
  15   1  10     1636.10     1669.93     39.60 o
  16   1  10     2814.25     2987.22     48.49 o
  17   1  10      238.89      213.22     19.52 o
  18   1  10     2376.68     2565.71     48.44 o
  19   1  10      422.17      355.50     25.00 o
  20   1  10      542.13      510.60     26.66 o
  21   1  10      541.20      533.41     28.06 o
  22   1  10        8.37        8.51     24.24 o
  23   1  10      340.79      429.06     33.99 o
  24   1  10        0.95      226.89     45.04 o
  25   1  10        6.19      -47.23     47.23 o
   0   2  10   105671.64   106044.14   1366.47 o
   1   2  10      483.02      365.41     19.25 o
   2   2  10    67837.73    68273.67    625.08 o
   3   2  10     7747.90     7622.31     78.13 o
   4   2  10    53928.20    55812.92    512.82 o
   5   2  10     2767.52     2534.96     34.35 o
   6   2  10     4552.91     4485.37     50.83 o
   7   2  10       16.36       -8.30      8.30 o
   8   2  10      423.62      246.01     13.75 o
   9   2  10      464.40      353.56     14.85 o
  10   2  10      458.75      434.77     19.46 o
  11   2  10      389.43      343.39     17.66 o
  12   2  10       39.25       44.88     28.42 o
  13   2  10      468.91      525.09     33.95 o
  14   2  10      420.95      764.03     46.43 o
  15   2  10      156.33      119.19     17.40 o
  16   2  10      147.80       63.92     19.58 o
  17   2  10     2065.89     2059.44     44.09 o
  18   2  10     4060.33     4227.34     62.75 o
  19   2  10      386.31      396.16     24.47 o
  20   2  10     5116.55     5511.56     76.85 o
  21   2  10      126.73      155.28     25.15 o
  22   2  10     2652.93     2867.28     58.08 o
  23   2  10       13.87       60.30     34.45 o
  24   2  10     1676.55      961.18     75.95 o
   1   3  10     7601.57     7791.49     78.80 o
   2   3  10     9140.20     9837.49     97.20 o
   3   3  10      657.78      692.65     18.02 o
   4   3  10    15366.20    15684.80    155.04 o
   5   3  10        5.55       -9.49      9.49 o
   6   3  10     1042.30      834.81     20.64 o
   7   3  10       22.60       11.80     10.12 o
   8   3  10     3761.84     3880.76     46.80 o
   9   3  10      764.06      759.48     25.46 o
  10   3  10      190.61      135.66     14.00 o
  11   3  10     1138.19     1246.35     34.98 o
  12   3  10     1047.72      926.32     49.95 o
  13   3  10     3670.25     3511.37     66.88 o
  14   3  10     2703.15     2815.45     53.05 o
  15   3  10     2184.68     2321.55     42.37 o
  16   3  10       73.37       44.61     18.50 o
  17   3  10       80.25       58.87     19.03 o
  18   3  10     2089.36     2208.53     46.86 o
  19   3  10      146.46      124.50     21.18 o
  20   3  10      616.72      525.77     27.45 o
  21   3  10      182.98      176.14     25.59 o
  22   3  10       93.03       47.53     25.51 o
  23   3  10       60.85      205.89     44.12 o
  24   3  10       17.26       32.94     36.79 o
   0   4  10      617.16      508.30     21.90 o
   1   4  10        2.49       -7.97      7.97 o
   2   4  10     2815.02     2981.35     36.99 o
   3   4  10     2229.69     2165.91     29.36 o
   4   4  10      969.13      774.65     18.53 o
   5   4  10    10057.18    10553.17    104.37 o
   6   4  10    11563.85    11850.10    116.66 o
   7   4  10     2226.19     2284.72     33.02 o
   8   4  10    18297.58    19081.26    182.65 o
   9   4  10     2874.82     2911.16     43.43 o
  10   4  10    15887.31    16554.19    161.51 o
  11   4  10      235.15      204.93     16.70 o
  12   4  10     9218.73     8973.57    110.43 o
  13   4  10     1143.14     1236.31     33.51 o
  14   4  10     7321.08     7712.77     88.60 o
  15   4  10      172.11      191.09     20.97 o
  16   4  10     2058.89     2113.85     43.49 o
  17   4  10      906.24      797.74     31.38 o
  18   4  10      540.79      443.02     24.52 o
  19   4  10      343.65      284.00     24.02 o
  20   4  10       65.10      -23.07     23.07 o
  21   4  10       68.22       -0.14     23.87 o
  22   4  10        0.92       18.97     27.23 o
  23   4  10       17.73       21.82     40.05 o
  24   4  10        1.89       -5.61     63.55 o
   1   5  10      295.45      207.11      8.70 o
   2   5  10     1709.83     1656.58     24.56 o
   3   5  10     1203.97     1163.80     22.07 o
   4   5  10     2463.40     2580.08     32.89 o
   5   5  10      931.36      875.04     27.49 o
   6   5  10     4182.54     4289.25     49.16 o
   7   5  10      331.42      282.16     12.84 o
   8   5  10     1729.49     1685.77     29.60 o
   9   5  10      836.65      707.53     22.08 o
  10   5  10     1190.27     1102.79     28.46 o
  11   5  10      419.51      423.97     19.84 o
  12   5  10      603.44      544.13     30.08 o
  13   5  10      509.64      440.10     26.79 o
  14   5  10       66.53      -12.21     17.97 o
  15   5  10       65.81      -18.97     18.97 o
  16   5  10        6.80      -21.85     21.85 o
  17   5  10       28.46      -14.96     23.95 o
  18   5  10      964.44     1078.73     39.94 o
  19   5  10      164.98      130.49     22.52 o
  20   5  10      420.83      400.71     25.93 o
  21   5  10      403.01      384.73     30.43 o
  22   5  10      222.13      305.50     29.47 o
  23   5  10      120.53      102.64     31.49 o
   0   6  10     6592.78     6833.52    114.02 o
   1   6  10     1170.06     1064.99     23.93 o
   2   6  10     8482.29     8173.22     98.98 o
   3   6  10     2339.08     2504.27     38.80 o
   4   6  10     4502.80     4637.07     53.49 o
   5   6  10      293.94      256.43     12.87 o
   6   6  10     4123.63     4160.77     46.57 o
   7   6  10      156.67      137.68     10.52 o
   8   6  10     2121.71     2143.79     34.95 o
   9   6  10       31.65      -13.25     13.25 o
  10   6  10        1.24      -11.52     11.52 o
  11   6  10      360.22      219.98     17.04 o
  12   6  10      818.55      860.42     26.93 o
  13   6  10      216.19      173.37     16.80 o
  14   6  10       96.89       70.03     16.69 o
  15   6  10       25.99      -10.34     17.09 o
  16   6  10      737.29      640.77     27.66 o
  17   6  10       16.84        6.66     22.28 o
  18   6  10      819.37      704.05     34.01 o
  19   6  10        5.39       37.00     27.88 o
  20   6  10     1067.65     1118.88     44.00 o
  21   6  10        5.85       45.85     25.59 o
  22   6  10      826.47      832.75     60.04 o
   1   7  10      512.36      371.06     26.03 o
   2   7  10     1617.43     1485.37     39.75 o
   3   7  10       95.43       44.46     14.75 o
   4   7  10     1394.59     1440.67     29.20 o
   5   7  10      317.06      281.77     18.56 o
   6   7  10      279.75      214.31     12.58 o
   7   7  10       63.10        9.14     15.11 o
   8   7  10      226.92      231.92     17.84 o
   9   7  10      150.66      112.76     21.33 o
  10   7  10      128.49       75.76     17.71 o
  11   7  10      760.63      792.89     36.36 o
  12   7  10     1073.17     1169.32     35.32 o
  13   7  10      151.86      137.32     14.82 o
  14   7  10      382.25      350.88     18.74 o
  15   7  10        4.60        3.08     14.82 o
  16   7  10      278.14      188.21     18.07 o
  17   7  10       52.78       -2.34     19.92 o
  18   7  10      220.57      184.15     24.13 o
  19   7  10        2.76      -24.78     24.86 o
  20   7  10       98.86      233.01     35.46 o
  21   7  10       10.75      -28.15     36.10 o
   0   8  10     4332.28     4339.15    100.85 o
   1   8  10       27.41        9.81     13.25 o
   2   8  10     3284.96     3343.92     61.30 o
   3   8  10       26.61       -4.06     16.38 o
   4   8  10     1153.59      914.73     35.46 o
   5   8  10      386.73      329.21     21.63 o
   6   8  10      353.46      233.22     24.55 o
   7   8  10     1198.20     1099.26     42.78 o
   8   8  10      186.21      197.07     24.96 o
   9   8  10      150.14      282.20     95.03 o
  10   8  10     1043.68     1230.30     84.47 o
  11   8  10      175.78      103.33     50.38 o
  12   8  10      926.53      821.58     43.88 o
  13   8  10      102.75       57.82     16.00 o
  14   8  10      279.52      222.38     20.96 o
  15   8  10       36.98       23.37     15.23 o
  16   8  10      428.09      283.34     20.27 o
  17   8  10        9.61       20.98     18.68 o
  18   8  10      206.01      206.25     22.25 o
  19   8  10       36.07       44.29     28.48 o
   1   9  10       16.74       -8.91     16.73 o
   2   9  10      404.80      325.49     21.35 o
   3   9  10      255.49      239.70     17.90 o
   4   9  10      243.83      201.42     20.38 o
   5   9  10      314.08      281.03     21.64 o
   6   9  10        4.27      -20.71     20.71 o
   7   9  10        0.19      -21.40     21.40 o
   8   9  10        5.28      334.54     67.14 o
   9   9  10      744.35      808.99     72.48 o
  11   9  10      704.80      635.76     39.64 o
  12   9  10        1.72      -21.28     25.47 o
  13   9  10       72.41       46.44     28.81 o
  14   9  10        1.54      -31.94     31.94 o
  15   9  10       31.98       31.78     33.92 o
  16   9  10       76.56        2.79     35.85 o
  17   9  10        0.06       16.23     43.93 o
   0  10  10       33.33        5.55     25.91 o
   1  10  10       92.38       58.52     17.27 o
   2  10  10       61.22       40.43     18.58 o
   3  10  10      148.40      127.94     20.02 o
   4  10  10      603.63      525.03     26.21 o
   5  10  10      175.41       63.56     21.19 o
   6  10  10     1078.75     1127.79     48.93 o
   7  10  10      256.56      798.90     88.12 o
   8  10  10     2356.18     2559.85     62.35 o
   9  10  10       16.21       50.07     81.93 o
  10  10  10     1676.43     1743.99     62.44 o
  11  10  10       42.65        1.80     26.51 o
  12  10  10     1322.09     1247.64     59.61 o
  13  10  10        5.09      -35.39     35.39 o
  14  10  10      543.22      521.31     40.29 o
  15  10  10       54.46       23.61     39.21 o
   1  11  10      183.72      116.02     27.76 o
   2  11  10      235.42      168.67     25.46 o
   3  11  10       53.87        9.09     23.84 o
   4  11  10       63.63       -0.09     20.30 o
   7  11  10      123.31      943.30    122.91 o
   8  11  10      363.03     1236.58     65.89 o
   9  11  10       11.95      855.79     92.74 o
  10  11  10      223.83      168.26     28.60 o
  11  11  10        0.89      -21.42     29.71 o
  12  11  10        0.13      -32.68     32.68 o
   0  12  10     1579.15     1393.12     77.86 o
   1  12  10        4.02      -29.63     29.63 o
   2  12  10     1596.61     1648.04     64.13 o
   4  12  10     1397.28     1449.09     94.71 o
   5  12  10      176.45     1096.97    100.15 o
   6  12  10      639.27     1025.20    101.54 o
   7  12  10      105.29      177.89     44.85 o
   1   1  11    20334.13    20895.59    197.40 o
   2   1  11     2686.96     2673.73     33.34 o
   3   1  11    10924.98    11164.88    109.80 o
   4   1  11      842.65      645.81     18.48 o
   5   1  11     3321.99     3202.39     40.76 o
   6   1  11      787.75      739.73     21.46 o
   7   1  11    11262.43    11527.41    118.89 o
   8   1  11      232.89       83.92     11.92 o
   9   1  11     5132.38     4992.64     58.34 o
  10   1  11      282.70      213.35     16.26 o
  11   1  11     1483.16     1329.05     39.63 o
  12   1  11       48.62       33.63     13.82 o
  13   1  11     1778.63     1872.68     39.90 o
  14   1  11      334.51      303.18     22.49 o
  15   1  11     2807.64     2802.69     50.27 o
  16   1  11      409.04      383.43     21.51 o
  17   1  11     1430.77     1429.72     38.63 o
  18   1  11      205.04      191.25     22.32 o
  19   1  11     1355.63     1271.27     42.80 o
  20   1  11      130.89       84.57     23.74 o
  21   1  11      936.62      813.41     32.62 o
  22   1  11       50.58       35.18     27.84 o
  23   1  11     1247.54     2155.85     75.37 o
  24   1  11       39.98      209.09     56.00 o
   0   2  11      263.72      278.66     22.44 o
   1   2  11     1203.05     1102.61     20.74 o
   2   2  11        3.77       -7.02      7.02 o
   3   2  11     2178.27     2321.01     31.67 o
   4   2  11     5589.79     5584.85     60.59 o
   5   2  11     2514.81     2724.44     37.15 o
   6   2  11      116.30       70.38     10.65 o
   7   2  11      371.81      281.83     13.18 o
   8   2  11      484.81      397.37     15.83 o
   9   2  11       25.69      -13.73     13.73 o
  10   2  11      380.95      284.66     17.93 o
  12   2  11       61.87       64.51     13.99 o
  13   2  11       84.41       97.66     26.68 o
  14   2  11     1582.33     1515.06     35.32 o
  15   2  11       26.07      -17.69     17.69 o
  16   2  11      238.03      210.37     19.05 o
  17   2  11        7.39       -8.71     18.78 o
  18   2  11       54.60       66.25     20.84 o
  19   2  11      151.09      179.28     23.54 o
  20   2  11        0.42       28.84     23.37 o
  21   2  11      221.93      216.36     26.21 o
  22   2  11       39.57       17.40     26.81 o
  23   2  11        8.09       54.88     34.85 o
  24   2  11       22.34      230.02     78.45 o
   1   3  11        3.26       -7.97      7.97 o
   2   3  11     5381.01     5415.06     58.57 o
   3   3  11       11.61       -2.95      9.08 o
   4   3  11    11037.09    11551.96    117.71 o
   5   3  11     3006.25     2736.26     36.83 o
   6   3  11     2184.85     2220.93     32.67 o
   7   3  11     9470.92     9385.75     95.61 o
   8   3  11      966.83      918.25     25.45 o
   9   3  11    10031.99    10252.83    108.17 o
  10   3  11      184.76       91.27     14.96 o
  11   3  11    11534.22    11690.56    118.56 o
  12   3  11      623.80      484.28     23.30 o
  13   3  11     5365.14     5323.53     69.96 o
  14   3  11      203.85      186.43     19.47 o
  15   3  11     2223.83     2414.79     45.85 o
  16   3  11      405.26      317.03     23.39 o
  17   3  11     3718.22     3678.65     57.62 o
  18   3  11      171.31      132.46     21.33 o
  19   3  11      861.36      787.59     30.60 o
  20   3  11       20.19      -13.30     22.90 o
  21   3  11      363.81      267.71     25.49 o
  22   3  11        2.91        3.21     30.84 o
  23   3  11       12.21      -38.06     38.06 o
  24   3  11        0.02      329.35     76.43 o
   0   4  11    13328.10    14110.86    192.41 o
   1   4  11        5.44       -8.66      8.66 o
   2   4  11     5034.51     5062.90     57.42 o
   3   4  11     1004.71      957.64     22.85 o
   4   4  11       21.75       -9.94      9.94 o
   5   4  11       53.31       24.26     10.22 o
   6   4  11        1.38       -8.41      8.41 o
   7   4  11     2085.64     2011.81     32.58 o
   8   4  11      101.92       42.96     11.15 o
   9   4  11     3260.59     3176.80     45.51 o
  10   4  11     2123.57     1953.45     38.12 o
  11   4  11       20.10      -14.10     14.10 o
  12   4  11      666.24      556.90     23.38 o
  13   4  11     1020.83      923.32     34.98 o
  14   4  11       43.96       76.12     19.55 o
  15   4  11      284.83      295.92     20.66 o
  16   4  11       96.77      104.59     19.15 o
  17   4  11      147.80       78.16     21.34 o
  18   4  11       54.01        7.08     20.01 o
  19   4  11      300.76      258.25     23.97 o
  20   4  11      146.76       63.12     24.05 o
  21   4  11      246.07      193.41     25.43 o
  22   4  11      115.60      175.67     30.23 o
  23   4  11        9.36       37.78     38.33 o
   1   5  11    17463.51    18220.14    178.36 o
   2   5  11     2486.03     2427.13     32.46 o
   3   5  11    17814.26    18491.98    175.46 o
   4   5  11     5127.33     5569.91     60.44 o
   5   5  11    14715.89    15531.41    149.65 o
   6   5  11     6081.00     6168.65     66.59 o
   7   5  11     3315.73     3265.13     44.42 o
   8   5  11      654.74      622.07     22.21 o
   9   5  11        4.77      -12.54     12.54 o
  10   5  11        3.45       -4.31     12.89 o
  11   5  11      951.98      932.08     32.07 o
  12   5  11        1.34      156.63     96.15 o
  13   5  11      225.93      155.23     16.64 o
  14   5  11      107.08       77.79     18.29 o
  15   5  11      177.16       94.05     20.88 o
  16   5  11      765.16      726.68     29.85 o
  17   5  11     1030.00      869.02     34.52 o
  18   5  11      770.93      709.25     29.67 o
  19   5  11     1335.90     1391.42     45.03 o
  20   5  11      517.07      573.56     28.20 o
  21   5  11     1558.55     1843.41     56.60 o
  22   5  11       21.59       32.34     36.09 o
   0   6  11     6768.38     6209.09     89.66 o
   1   6  11      102.75       94.11     10.67 o
   2   6  11     4876.63     5065.59     55.10 o
   3   6  11      191.10      163.80     11.12 o
   4   6  11      583.78      507.28     15.65 o
   5   6  11      249.52      186.38      9.96 o
   6   6  11       60.29       29.56      9.91 o
   7   6  11     3809.16     4054.70     48.27 o
   8   6  11     4031.39     4021.00     67.94 o
   9   6  11     4031.45     4101.11     64.88 o
  10   6  11     1988.11     1908.24     32.10 o
  11   6  11      323.86      277.79     16.71 o
  12   6  11     1283.65     1301.13     32.90 o
  13   6  11      451.17      386.44     18.33 o
  14   6  11      635.56      575.04     23.96 o
  15   6  11      297.70      200.65     19.03 o
  16   6  11      187.19      200.80     23.80 o
  17   6  11      386.61      411.59     28.23 o
  18   6  11        2.56      -19.86     22.47 o
  19   6  11      236.90      210.23     25.27 o
  20   6  11       95.25       66.19     23.61 o
  21   6  11      216.62      287.76     37.16 o
   1   7  11      830.87      866.71     30.68 o
   2   7  11      346.00      375.98     24.37 o
   3   7  11      826.64      800.04     31.98 o
   4   7  11      468.06      432.28     17.15 o
   5   7  11     3443.01     3181.30     55.97 o
   6   7  11     1765.00     1968.65     37.43 o
   7   7  11     3650.18     3899.96     60.24 o
   8   7  11     2033.67     2147.15     57.99 o
   9   7  11     4859.73     4957.11     96.23 o
  10   7  11     1241.16     1301.46     36.24 o
  11   7  11     4808.30     5093.33     62.84 o
  12   7  11      135.21       58.24     13.01 o
  13   7  11     3791.60     3987.52     52.65 o
  14   7  11      332.89      358.40     19.24 o
  15   7  11     2878.47     3013.22     47.69 o
  16   7  11      499.37      464.24     24.79 o
  17   7  11      767.26      645.26     27.14 o
  18   7  11      584.29      706.66     32.03 o
  19   7  11      124.79      165.48     47.61 o
  20   7  11      451.86      412.81     35.92 o
   0   8  11     3084.21     3236.16     85.19 o
   1   8  11      801.15      607.89     29.98 o
   2   8  11     2001.98     2110.31     49.23 o
   3   8  11     1590.85     1774.46     50.69 o
   4   8  11      371.03      316.61     25.21 o
   5   8  11     2690.81     2676.86     57.95 o
   6   8  11      616.66      570.08     32.60 o
   7   8  11     2958.58     3136.09     65.38 o
   8   8  11     1094.22     1132.61     51.76 o
   9   8  11      375.68      937.64     75.70 o
  10   8  11     2900.70     2700.19     42.89 o
  11   8  11       46.64       59.62     30.87 o
  12   8  11     2196.53     2157.56     48.95 o
  13   8  11      148.23       88.16     19.19 o
  14   8  11      739.08      684.01     24.66 o
  15   8  11      356.21      302.74     19.51 o
  16   8  11      178.34      110.97     21.64 o
  17   8  11      267.63      246.25     19.89 o
  18   8  11       52.21       94.45     26.29 o
   1   9  11     8628.66     8847.70    138.93 o
   2   9  11      570.82      603.93     36.88 o
   3   9  11     9172.31     9640.73    141.21 o
   4   9  11      886.56      966.50     42.28 o
   5   9  11     2233.79     2295.76     60.92 o
   6   9  11     1915.91     1790.96     62.77 o
   7   9  11       21.61        2.18     28.99 o
   8   9  11     2751.01     3047.69    111.35 o
   9   9  11      147.10       96.92     30.82 o
  10   9  11      418.00      409.31     39.47 o
  11   9  11      141.61      136.84     26.43 o
  12   9  11        0.89       -8.48     27.59 o
  13   9  11       33.03      -30.69     30.69 o
  14   9  11      291.84      286.56     36.09 o
  15   9  11      123.35       56.19     35.57 o
  16   9  11      761.26      666.03     44.69 o
  17   9  11      281.28      252.66     39.89 o
   0  10  11     2283.02     2277.46     88.86 o
   1  10  11      326.25      227.15     21.28 o
   2  10  11     1103.28     1073.51     43.77 o
   3  10  11     1639.43     1752.81     50.46 o
   4  10  11      339.51      280.26     26.18 o
   5  10  11     1514.43     1748.71     73.67 o
   6  10  11       58.60       43.65     27.15 o
   7  10  11     1618.69     1774.21    105.76 o
   8  10  11       26.37      162.72     75.10 o
   9  10  11      698.28      777.04     98.75 o
  10  10  11      776.52      763.44     38.95 o
  11  10  11        7.29      -28.92     28.92 o
  12  10  11      561.07      463.47     36.44 o
  13  10  11      190.58      136.86     34.30 o
  14  10  11      217.53      192.03     37.37 o
   4  11  11      278.09      266.91     30.32 o
   5  11  11      420.60     1416.67    179.28 o
   6  11  11      933.94     1482.66     92.22 o
   7  11  11     1294.50     1619.87    112.68 o
   8  11  11      454.19     1063.79     85.37 o
   9  11  11     1289.01     1375.56     57.36 o
  10  11  11       41.66       37.71     30.02 o
  11  11  11      791.92      813.05     43.90 o
   0  12  11      470.67      358.57     64.88 o
   1  12  11        9.07      -38.21     38.21 o
   2  12  11      391.69     1424.93    142.28 o
   4  12  11      131.40      126.67     41.67 o
   5  12  11      162.74      217.89     46.17 o
   0   0  12     1234.11     1092.81     45.86 o
   1   0  12     7212.23     7278.28    107.60 o
   2   0  12       13.03       -5.19     14.87 o
   3   0  12    16977.29    17685.92    240.08 o
   4   0  12      330.28      226.28     17.12 o
   5   0  12     2449.77     2080.38     45.27 o
   6   0  12     7773.11     8037.47    119.25 o
   7   0  12     2863.72     2717.94     54.58 o
   8   0  12     7721.76     7295.98    119.57 o
   9   0  12      787.18      556.24     28.21 o
  10   0  12    18410.42    18163.43    250.66 o
  11   0  12      209.21      211.34     27.25 o
  12   0  12    11060.72    11247.56    164.19 o
  13   0  12      253.99      288.61     30.83 o
  14   0  12    17322.55    18010.35    253.57 o
  15   0  12       38.55      126.68     26.06 o
  16   0  12     3718.32     3754.53     80.59 o
  17   0  12     3937.07     4200.98     85.97 o
  18   0  12       26.10       -8.61     30.67 o
  19   0  12     2814.95     2764.21     74.61 o
  20   0  12       51.32       36.21     32.85 o
  21   0  12     1644.44     1620.36     72.15 o
  22   0  12      194.25      108.73     37.00 o
  23   0  12       89.33     1375.67    130.33 o
  24   0  12       26.34     -116.07    116.07 o
   1   1  12    32700.69    34124.13    317.96 o
   2   1  12     4147.30     4365.86     50.56 o
   3   1  12     5812.19     5793.10     63.43 o
   4   1  12     2014.96     1933.41     30.86 o
   5   1  12      899.90      920.69     23.15 o
   6   1  12       78.29      -10.89     10.89 o
   7   1  12     2202.43     2025.56     34.37 o
   8   1  12      252.52      138.67     14.54 o
   9   1  12     5189.93     5143.30     61.07 o
  10   1  12        2.40       40.26     34.67 o
  11   1  12     5378.04     5224.48     89.47 o
  12   1  12      180.24      212.77     20.52 o
  13   1  12     8789.41     9386.84    100.63 o
  14   1  12       16.33       48.60     18.34 o
  15   1  12     1417.08     1430.83     38.03 o
  16   1  12        3.52      -18.15     18.15 o
  17   1  12      139.39      119.09     21.15 o
  18   1  12      357.10      280.92     24.34 o
  19   1  12      463.57      342.29     25.59 o
  20   1  12        1.45      -22.26     23.52 o
  21   1  12     1626.68     1682.79     51.40 o
  22   1  12       10.13       81.05     37.79 o
  23   1  12      879.02     1610.26     83.68 o
  24   1  12        1.52       32.94     55.63 o
   0   2  12    24238.93    24794.96    330.34 o
   1   2  12     3638.76     3717.12     44.80 o
   2   2  12    13300.71    13487.21    131.90 o
   3   2  12    12852.88    13059.14    128.10 o
   4   2  12    19288.88    20127.56    192.15 o
   5   2  12    23121.44    24411.89    231.09 o
   6   2  12     6518.49     6483.64     72.97 o
   7   2  12     9395.85    10135.67    103.62 o
   8   2  12       10.53      -13.75     13.75 o
   9   2  12      946.56      813.66     34.38 o
  11   2  12      237.40      221.11     19.28 o
  12   2  12      924.58      979.93     48.71 o
  13   2  12      123.62       86.49     18.28 o
  14   2  12       37.25       28.28     17.37 o
  15   2  12     3089.38     3260.73     51.35 o
  16   2  12      722.31      655.64     25.83 o
  17   2  12     1690.38     1725.54     43.98 o
  18   2  12     2005.01     2010.01     47.04 o
  19   2  12      903.81      936.12     35.05 o
  20   2  12     1259.44     1432.41     45.78 o
  21   2  12      351.89      353.30     27.06 o
  22   2  12      946.72      955.18     47.78 o
  23   2  12        0.80      143.64     54.99 o
  24   2  12      631.11      659.04    112.71 o
   1   3  12     8204.83     8022.00     82.59 o
   2   3  12      858.79      688.78     20.60 o
   3   3  12     3185.98     3094.25     40.01 o
   4   3  12     4218.18     4369.02     52.58 o
   5   3  12      550.61      480.29     17.07 o
   6   3  12      207.54      159.98     13.15 o
   7   3  12      135.16       63.42     13.66 o
   8   3  12       19.77      -14.01     14.01 o
   9   3  12     4620.17     4403.94     56.63 o
  10   3  12     1011.89      929.73     31.64 o
  11   3  12     5004.15     5099.93     65.48 o
  12   3  12      946.67     1032.69     44.33 o
  13   3  12     3124.68     3224.54     50.05 o
  14   3  12       54.04       19.68     16.91 o
  15   3  12      517.14      386.26     22.46 o
  16   3  12       27.23       25.37     19.20 o
  17   3  12       84.06       72.62     20.50 o
  18   3  12      265.82      237.67     22.66 o
  19   3  12      523.11      488.47     27.19 o
  20   3  12       99.90       72.00     24.28 o
  21   3  12      786.14      746.07     37.10 o
  22   3  12        2.26       39.74     36.63 o
  23   3  12      916.44      812.58     74.97 o
   0   4  12     2282.74     2148.51     45.12 o
   1   4  12      724.81      653.80     20.85 o
   2   4  12     2364.57     2342.59     33.41 o
   3   4  12     1350.96     1258.50     25.59 o
   4   4  12     8006.53     8229.38     85.02 o
   5   4  12     8237.07     8818.01     90.94 o
   6   4  12     5060.67     5113.48     60.21 o
   7   4  12     1626.03     1433.05     30.05 o
   8   4  12     3575.61     3549.59     48.89 o
   9   4  12      626.91      496.25     21.68 o
  10   4  12     3552.39     3418.09     48.60 o
  11   4  12        4.79      -15.65     15.65 o
  12   4  12     2881.40     2883.11     66.27 o
  13   4  12       12.98       37.00     19.00 o
  14   4  12     3777.16     4028.51     55.19 o
  15   4  12     1665.93     1938.38     44.46 o
  16   4  12     1701.52     1741.80     47.12 o
  17   4  12      798.85      848.12     31.99 o
  18   4  12      246.70      259.20     24.38 o
  19   4  12      584.39      544.38     27.24 o
  20   4  12      193.89      130.40     24.44 o
  21   4  12       82.72      112.46     28.20 o
  22   4  12      109.34      -10.15     42.34 o
  23   4  12        9.01      -27.70     43.52 o
   1   5  12     1231.48     1142.95     24.97 o
   2   5  12     1563.64     1424.01     26.37 o
   3   5  12      308.65      275.61     12.88 o
   4   5  12     1221.69     1202.32     25.21 o
   5   5  12      122.12      113.35     11.76 o
   6   5  12       51.85       42.77      9.80 o
   7   5  12        5.78       -9.60     11.79 o
   8   5  12     1909.39     1844.83     32.24 o
   9   5  12     1137.48     1218.04     37.37 o
  10   5  12     2164.91     2206.67     36.25 o
  11   5  12      998.63     1049.24     36.91 o
  12   5  12       18.52        5.27     15.24 o
  13   5  12     3405.79     3387.84     51.51 o
  14   5  12        2.36      114.43     32.76 o
  15   5  12     2514.63     2781.11     47.45 o
  16   5  12        1.60      -20.38     20.38 o
  17   5  12      407.71      325.66     26.16 o
  18   5  12      213.42      169.36     22.42 o
  19   5  12       22.15       21.16     22.71 o
  20   5  12       38.95       -8.15     26.40 o
  21   5  12      225.10      273.60     33.71 o
  22   5  12      170.34      139.41     33.11 o
   0   6  12     1506.86     1546.05     35.24 o
   1   6  12      114.97       92.04      8.83 o
   2   6  12     3254.94     3128.44     39.86 o
   3   6  12     1196.53     1173.92     25.17 o
   4   6  12     5076.92     5442.37     62.87 o
   5   6  12     2878.54     2975.31     38.92 o
   6   6  12     7649.69     7604.28     85.63 o
   7   6  12     4771.08     5007.97     57.66 o
   8   6  12     5344.38     5442.27     60.91 o
   9   6  12     1879.07     1823.40     30.24 o
  10   6  12     1097.63     1143.88     29.25 o
  11   6  12       20.64        3.35     13.93 o
  12   6  12     1833.93     1850.79     36.29 o
  13   6  12      466.43      398.60     21.77 o
  14   6  12      826.31      816.27     29.25 o
  15   6  12      541.25      448.58     25.29 o
  16   6  12      544.29      562.97     26.89 o
  17   6  12      480.01      391.04     28.37 o
  18   6  12      642.24      527.64     28.49 o
  19   6  12       72.73       64.99     23.84 o
  20   6  12      762.45      764.40     55.29 o
  21   6  12      119.08      121.65     35.88 o
   1   7  12      165.11       75.51     19.60 o
   2   7  12        0.66      -15.07     15.07 o
   3   7  12      536.54      369.65     17.77 o
   4   7  12      120.60       27.52     15.48 o
   5   7  12      486.43      357.91     21.36 o
   6   7  12      123.46       24.36     20.36 o
   7   7  12      665.95      554.24     23.68 o
   8   7  12     1054.28      886.89     25.96 o
   9   7  12      558.38      523.15     34.01 o
  10   7  12        0.90      -16.10     16.10 o
  11   7  12       26.68       -8.78     12.50 o
  12   7  12       20.70      -14.04     14.04 o
  13   7  12      199.44      220.90     15.94 o
  14   7  12      163.70      124.01     17.23 o
  15   7  12       68.48       45.94     17.08 o
  16   7  12       69.00       29.01     20.22 o
  17   7  12       82.71       44.34     22.68 o
  18   7  12       74.68       80.25     24.94 o
  19   7  12       48.59      222.39     46.11 o
   0   8  12     4377.06     4319.13    107.90 o
   1   8  12       42.82       30.76     23.73 o
   2   8  12     5192.62     5511.78     90.83 o
   3   8  12        6.51      -21.84     21.84 o
   4   8  12     2401.34     2008.34     81.06 o
   5   8  12      163.55      138.14     24.60 o
   6   8  12     1175.34     1255.46     55.49 o
   7   8  12       76.54      166.97     40.76 o
   8   8  12      348.91      821.01     82.85 o
   9   8  12      199.70      116.25     13.82 o
  10   8  12      930.15      664.46     52.54 o
  11   8  12       11.11       11.55     15.27 o
  12   8  12     1204.37     1320.50     51.94 o
  13   8  12       23.17       55.80     12.36 o
  14   8  12      493.21      477.63     24.28 o
  15   8  12       47.55        5.92     16.39 o
  16   8  12      440.92      311.07     16.72 o
  17   8  12        1.65       -1.26     17.56 o
  18   8  12      355.10      383.72     30.71 o
   1   9  12       10.25       -3.37     18.89 o
   2   9  12        0.73      -16.13     21.81 o
   3   9  12        2.59        0.14     22.73 o
   4   9  12        7.81      288.95     42.92 o
   5   9  12        5.33       10.76     29.60 o
   6   9  12      169.01       90.07     29.88 o
   7   9  12       97.21      266.07     46.81 o
   8   9  12       64.15       99.19     27.81 o
   9   9  12        0.82      199.34    122.89 o
  10   9  12       21.85       -0.68     25.28 o
  11   9  12       35.01       10.33     28.27 o
  12   9  12       13.05        2.46     30.54 o
  13   9  12        7.09       26.84     32.64 o
  14   9  12       11.54       -5.36     34.25 o
  15   9  12       47.44       13.05     39.44 o
  16   9  12        2.42      -32.90     40.95 o
   0  10  12      174.96      926.27    130.88 o
   1  10  12       27.12      358.45     69.41 o
   2  10  12      223.80      860.35     90.12 o
   3  10  12      517.43      506.89     33.37 o
   4  10  12      424.05      359.48     35.18 o
   5  10  12      154.09      952.43    104.70 o
   6  10  12     1020.71     1348.72    116.32 o
   7  10  12        1.55      -30.38     34.77 o
   8  10  12     1442.19     1648.67     76.33 o
   9  10  12        0.59       -1.12     26.76 o
  10  10  12      708.04      679.11     37.29 o
  11  10  12        4.13      -15.34     31.39 o
  12  10  12      585.79      494.13     38.88 o
  13  10  12        2.31      -35.21     35.21 o
   1  11  12      306.43     1267.81     99.02 o
   3  11  12      108.45      537.49    154.71 o
   4  11  12        1.14       -8.85     29.41 o
   5  11  12       44.25       22.89     32.40 o
   6  11  12        4.57      -23.52     33.83 o
   7  11  12      118.23      166.32     72.27 o
   8  11  12       84.06       17.90     28.43 o
   9  11  12       28.24       -1.52     30.27 o
  10  11  12      196.53      163.11     33.69 o
   0  12  12      753.60      602.36    136.57 o
   1  12  12        0.48       58.25     55.92 o
   2  12  12      439.75      451.03     44.03 o
   3  12  12       21.13       63.86     41.23 o
   1   1  13     3774.60     3556.96     44.45 o
   2   1  13     1078.79     1151.67     24.88 o
   3   1  13     5776.42     6021.09     66.45 o
   4   1  13      248.51      202.98     12.67 o
   5   1  13     2761.52     2861.21     40.18 o
   6   1  13        6.82      -12.35     12.35 o
   7   1  13     1386.33     1321.79     33.57 o
   8   1  13       12.92      -19.21     19.21 o
   9   1  13     1481.44     1612.93     43.31 o
  10   1  13      466.25      346.23     18.52 o
  11   1  13     5121.52     4967.03     60.83 o
  12   1  13       17.95       72.12     17.47 o
  13   1  13     1906.41     2260.39     45.03 o
  14   1  13       12.95      -16.76     16.76 o
  15   1  13     1189.21     1148.01     36.55 o
  16   1  13      607.02      497.56     23.50 o
  17   1  13     1266.76     1152.77     40.97 o
  18   1  13      119.57       62.45     22.41 o
  19   1  13      280.88      200.59     25.01 o
  20   1  13       15.04      -26.32     26.94 o
  21   1  13      280.19      267.72     27.72 o
  22   1  13       18.28       66.32     38.66 o
  23   1  13      145.45      305.23     89.53 o
   0   2  13       44.25      -17.21     17.21 o
   1   2  13        8.63      -14.08     14.08 o
   2   2  13      513.65      394.23     14.78 o
   3   2  13      568.09      467.93     20.95 o
   4   2  13     1196.03     1132.13     26.18 o
   5   2  13     2362.74     2388.17     36.28 o
   6   2  13      225.75      180.02     16.94 o
   7   2  13      744.06      737.68     23.69 o
   8   2  13       84.05       13.95     14.46 o
   9   2  13      128.39       69.46     19.00 o
  10   2  13      646.05      747.36     38.46 o
  11   2  13        9.97       29.59     19.25 o
  12   2  13      214.99      223.87     26.80 o
  13   2  13        0.22      -10.38     17.51 o
  14   2  13     1182.80     1105.13     38.94 o
  15   2  13      227.04      126.56     20.00 o
  16   2  13        1.20      -19.45     19.45 o
  17   2  13       22.22      -20.97     20.97 o
  18   2  13        0.03      -21.93     21.93 o
  19   2  13       83.56       -1.69     23.29 o
  20   2  13      340.92      253.40     26.47 o
  21   2  13      211.92      104.66     29.13 o
  22   2  13      187.05      253.58     44.37 o
  23   2  13        0.67      -34.70     54.59 o
   1   3  13     4122.29     4301.06     50.46 o
   2   3  13     1441.72     1310.19     25.65 o
   3   3  13      796.24      732.48     22.74 o
   4   3  13     3967.13     4067.43     49.90 o
   5   3  13     2213.94     2080.18     37.71 o
   6   3  13     5088.94     5282.96     63.30 o
   7   3  13     3360.50     3498.98     47.17 o
   8   3  13     1537.41     1418.63     35.60 o
   9   3  13     8096.04     7728.61    115.00 o
  10   3  13      332.27      351.50     23.65 o
  11   3  13     8770.58     9048.45    131.17 o
  12   3  13      580.97      495.70     24.33 o
  13   3  13     2318.53     2266.20     43.31 o
  14   3  13        7.11      -16.83     16.83 o
  15   3  13     1382.37     1503.55     41.11 o
  16   3  13     1021.99      891.76     32.11 o
  17   3  13     1032.86     1082.19     39.50 o
  18   3  13      827.53      679.81     28.65 o
  19   3  13      557.24      535.34     28.31 o
  20   3  13      247.81      223.56     26.14 o
  21   3  13      388.50      386.36     34.96 o
  22   3  13        0.83       73.75     44.84 o
  23   3  13       55.31      405.11    101.28 o
   0   4  13     3267.00     3070.44     57.80 o
   1   4  13      272.21      169.56     12.60 o
   2   4  13     1590.71     1429.55     27.91 o
   3   4  13     1074.46      962.13     30.09 o
   4   4  13       85.29       33.59     11.93 o
   5   4  13     1370.44     1255.17     28.53 o
   6   4  13     1551.16     1540.20     33.16 o
   7   4  13      757.47      584.83     24.26 o
   8   4  13     5517.69     5576.33     64.04 o
   9   4  13      236.81      130.79     17.47 o
  10   4  13     4728.09     4539.19     63.38 o
  11   4  13      213.65      149.19     19.78 o
  12   4  13     2240.96     2356.81     39.89 o
  13   4  13       55.18       42.46     18.35 o
  14   4  13     2644.62     2662.78     50.51 o
  15   4  13      334.14      315.01     23.06 o
  16   4  13     1497.13     1471.75     44.76 o
  17   4  13      196.01      159.89     22.16 o
  18   4  13        2.32      -21.33     21.33 o
  19   4  13       19.75        4.77     23.06 o
  20   4  13      135.99      139.99     24.44 o
  21   4  13        0.57       31.75     35.12 o
  22   4  13      312.46      257.35     40.13 o
   1   5  13     2243.50     2280.75     36.95 o
   2   5  13     1117.02     1196.44     27.94 o
   3   5  13     3247.42     3309.98     42.34 o
   4   5  13     6314.58     6917.62     74.47 o
   5   5  13     4783.11     5169.26     64.35 o
   6   5  13     6491.54     7067.46     76.66 o
   7   5  13     5006.74     5246.96     73.29 o
   8   5  13     1166.17     1291.02     35.68 o
   9   5  13     2766.13     2828.53     41.12 o
  10   5  13      340.71      265.35     20.56 o
  11   5  13      386.61      393.99     21.06 o
  12   5  13      375.87      421.12     23.89 o
  13   5  13      420.56      506.38     26.06 o
  14   5  13      898.60     1005.53     32.83 o
  15   5  13      625.60      613.96     30.58 o
  16   5  13      969.02     1007.16     37.33 o
  17   5  13      698.90      710.87     29.58 o
  18   5  13     1211.00     1401.31     43.87 o
  19   5  13      561.78      582.36     29.09 o
  20   5  13      674.84      721.73     36.44 o
  21   5  13      117.13      113.83     36.77 o
   0   6  13    11380.72    10832.79    163.34 o
   1   6  13      454.62      291.25     13.75 o
   2   6  13    10288.07    10954.80    109.23 o
   3   6  13      157.16       97.17     12.14 o
   4   6  13     2648.81     2335.71     36.35 o
   5   6  13      309.79      207.13     15.06 o
   6   6  13       37.69       54.93     32.44 o
   7   6  13        0.14      -12.52     12.52 o
   8   6  13      192.01      129.56     14.71 o
   9   6  13        0.21       -5.16     13.83 o
  10   6  13     1179.90     1011.93     32.18 o
  11   6  13        0.26      -14.41     14.41 o
  12   6  13     1947.60     1991.64     40.49 o
  13   6  13       91.82       57.60     19.48 o
  14   6  13     1253.41     1330.66     38.54 o
  15   6  13      148.39       56.25     21.31 o
  16   6  13      372.07      346.49     28.43 o
  17   6  13        4.55       -4.73     22.21 o
  18   6  13      119.03       98.87     23.20 o
  19   6  13        1.70       18.74     27.60 o
  20   6  13      188.24      148.17     35.01 o
   1   7  13     2461.25     2566.99     45.63 o
   2   7  13      471.69      411.15     22.58 o
   3   7  13      157.29       72.12     23.55 o
   4   7  13     2568.61     2672.67     60.60 o
   5   7  13      409.92      283.12     19.57 o
   6   7  13     1664.86     1746.20     31.25 o
   7   7  13     2709.07     2867.37     39.78 o
   8   7  13      847.91      867.14     22.93 o
   9   7  13     2345.34     2225.20     50.63 o
  10   7  13      230.35      162.95     15.59 o
  11   7  13      968.27      994.54     30.91 o
  12   7  13        2.88      -14.44     14.44 o
  13   7  13      919.78      863.62     29.40 o
  14   7  13      349.27      335.39     19.66 o
  15   7  13      654.51      550.97     25.83 o
  16   7  13     1087.67     1199.02     42.28 o
  17   7  13      303.48      302.25     27.39 o
  18   7  13      785.74      791.44     51.66 o
  19   7  13      115.18      129.67     28.43 o
   0   8  13     6114.11     6395.36    278.79 o
   1   8  13        5.57       22.61     22.26 o
   2   8  13     3868.14     4099.64     74.99 o
   3   8  13        0.90      231.30     45.04 o
   4   8  13      959.00     1000.73     59.21 o
   5   8  13       12.81       20.44     16.99 o
   6   8  13      165.93      231.13     29.79 o
   7   8  13      154.92      101.56     12.14 o
   8   8  13     2580.03     2429.51     52.72 o
   9   8  13      234.89      161.92     20.83 o
  10   8  13     3071.93     2982.91     74.95 o
  11   8  13       71.01       41.54     16.77 o
  12   8  13     2625.53     2820.65     53.20 o
  13   8  13      111.09       72.44     14.92 o
  14   8  13      772.87      642.01     33.42 o
  15   8  13       24.73        9.01     22.54 o
  16   8  13       28.48       -7.47     23.67 o
  17   8  13       19.77       98.73     36.47 o
   1   9  13     1691.25     1859.09     62.74 o
   2   9  13     1449.16     1670.98     55.00 o
   3   9  13      763.34      781.52     49.26 o
   4   9  13     3004.50     3152.03    135.67 o
   5   9  13      285.95     1144.84    144.05 o
   6   9  13     3832.20     4331.18     78.35 o
   7   9  13      346.41      409.27     44.42 o
   8   9  13     2728.22     3020.60     75.69 o
   9   9  13      939.39     1147.27     58.54 o
  10   9  13      400.93      361.08     32.00 o
  11   9  13     1332.15     1393.73     63.82 o
  12   9  13       85.15       99.06     33.44 o
  13   9  13     1512.76     1678.51     79.64 o
  14   9  13      522.33      468.61     40.93 o
  15   9  13      393.31      229.46     38.91 o
   0  10  13     4364.91     4527.37    147.74 o
   1  10  13        5.03      798.18     84.01 o
   2  10  13     2918.22     2936.63     76.31 o
   3  10  13        0.91      -32.64     32.64 o
   4  10  13      544.33     1014.72     73.38 o
   5  10  13       16.79      -30.98     30.98 o
   7  10  13      132.59      109.83     29.16 o
   8  10  13      523.79      505.78     35.07 o
   9  10  13       14.42      -32.25     32.25 o
  10  10  13     2098.31     2019.67     70.22 o
  11  10  13        0.80       12.34     33.47 o
  12  10  13     1917.32     1989.52     76.74 o
   1  11  13      252.59      378.64     73.82 o
   2  11  13      327.17      752.71    161.05 o
   3  11  13      344.98      344.81     34.39 o
   4  11  13      984.36     1317.93     90.47 o
   5  11  13      996.29     1528.00     80.78 o
   6  11  13     1239.99     1259.90     57.80 o
   7  11  13     1091.63     1140.74     73.58 o
   8  11  13      531.50      501.83     38.14 o
   9  11  13      645.32      620.58     38.58 o
   0   0  14     8801.58     9065.56    187.82 o
   1   0  14     5353.39     5260.90     85.69 o
   2   0  14    12270.20    12922.61    182.25 o
   3   0  14    10551.60    10747.64    154.84 o
   4   0  14     1662.05     1523.78     56.13 o
   5   0  14    12860.39    13300.29    218.03 o
   6   0  14       42.63      -22.41     22.41 o
   7   0  14     4825.17     4580.09    125.61 o
   8   0  14     2717.78     2725.89     61.29 o
   9   0  14     3475.10     3132.13    146.56 o
  10   0  14      661.06      661.58     56.64 o
  11   0  14      360.68      290.34     28.38 o
  12   0  14      564.34      433.90     34.67 o
  13   0  14        9.51      -11.56     24.79 o
  14   0  14     2772.06     2576.37     66.43 o
  15   0  14     2124.99     2028.37     61.35 o
  16   0  14      148.11      104.37     30.99 o
  17   0  14     2152.34     2370.49     72.28 o
  18   0  14      458.18      422.31     36.97 o
  19   0  14     1021.06     1060.91     56.07 o
  20   0  14      138.53      120.24     35.31 o
  21   0  14     1008.17      752.00     76.08 o
  22   0  14      803.93     1693.69    120.91 o
  23   0  14      153.01       -1.44     72.76 o
   1   1  14    22822.04    23558.83    224.45 o
   2   1  14      204.18      258.30     14.72 o
   3   1  14     7730.66     7720.13     82.50 o
   4   1  14     1024.69     1015.16     32.83 o
   5   1  14     2102.24     1780.53     35.27 o
   6   1  14     3565.27     3392.88     73.39 o
   7   1  14     4924.89     4356.23     86.48 o
   8   1  14     3189.40     2974.05     49.29 o
   9   1  14     7313.48     7270.81     81.89 o
  10   1  14      124.58      153.92     18.20 o
  11   1  14     9158.91     9698.16    103.63 o
  12   1  14      241.96      227.85     20.54 o
  13   1  14     5943.87     6163.50     75.25 o
  14   1  14      581.74      443.64     21.94 o
  15   1  14      301.01      233.55     20.38 o
  16   1  14      807.57      641.53     26.69 o
  17   1  14      152.83       68.81     22.39 o
  18   1  14      327.47      309.41     25.76 o
  19   1  14      154.80      105.07     24.11 o
  20   1  14       74.15      -22.60     23.77 o
  21   1  14     1058.78      981.26     79.13 o
  22   1  14       61.03      315.32     76.14 o
  23   1  14     1103.21      635.31     78.54 o
   0   2  14     1012.34      865.70     39.58 o
   1   2  14      249.51      158.15     13.20 o
   2   2  14      172.70       80.15     14.04 o
   3   2  14     6606.29     6665.89     89.68 o
   4   2  14     1584.70     1602.12     33.39 o
   5   2  14    12292.73    12970.06    130.09 o
   6   2  14     1805.59     1765.02     62.31 o
   7   2  14     3067.56     3261.05     90.11 o
   8   2  14     5179.23     5072.36     63.12 o
   9   2  14     1344.72     1494.73     34.08 o
  10   2  14     9808.15    10384.45    112.15 o
  11   2  14        6.72       74.06     16.48 o
  12   2  14     3701.52     4109.60     56.49 o
  13   2  14      581.50      475.48     24.41 o
  14   2  14      254.59      221.88     21.10 o
  15   2  14      371.43      285.15     22.28 o
  16   2  14      857.11      811.36     30.11 o
  17   2  14      355.07      358.32     25.52 o
  18   2  14      773.76      624.03     29.15 o
  19   2  14      701.55      638.47     29.91 o
  20   2  14      276.78      205.11     27.20 o
  21   2  14      307.65      268.36     38.65 o
  22   2  14      233.05      171.88     54.44 o
  23   2  14        6.54     1255.33    130.44 o
   1   3  14     6962.92     7085.54     76.57 o
   2   3  14       71.63       20.57     13.23 o
   3   3  14     4547.12     4386.71     54.93 o
   4   3  14      443.75      312.98     15.18 o
   5   3  14     1428.74     1344.00     34.19 o
   6   3  14      864.61      860.03     35.55 o
   7   3  14      277.79      278.22     19.07 o
   8   3  14     1090.41     1061.99     26.80 o
   9   3  14     1265.33     1242.23     33.89 o
  10   3  14      495.14      462.61     36.17 o
  11   3  14     2668.11     2802.40     44.55 o
  12   3  14      975.39      924.37     33.99 o
  13   3  14     1940.32     1845.48     41.11 o
  14   3  14      275.78      226.54     20.54 o
  15   3  14      582.62      513.55     24.92 o
  16   3  14      966.25      900.54     34.69 o
  17   3  14        0.18      -21.65     21.65 o
  18   3  14      132.21       35.67     23.23 o
  19   3  14      916.57      982.96     45.04 o
  20   3  14        3.29       51.71     28.23 o
  21   3  14     1214.27     1359.26     59.04 o
  22   3  14        0.05       79.43     32.39 o
   0   4  14     2910.87     2642.83     56.53 o
   1   4  14      525.82      410.62     17.10 o
   2   4  14     2690.09     2621.53     40.95 o
   3   4  14     2748.53     2668.97     41.39 o
   4   4  14     2353.21     2401.66     42.29 o
   5   4  14     6864.11     7078.69     80.00 o
   6   4  14     2284.41     2413.72     37.93 o
   7   4  14     2291.55     2224.86     53.58 o
   8   4  14     2578.49     2393.44     76.95 o
   9   4  14      305.33      285.14     20.76 o
  10   4  14      574.19      497.35     24.65 o
  11   4  14      200.53      153.81     21.11 o
  12   4  14      201.11      194.37     20.07 o
  13   4  14     1369.81     1347.58     40.35 o
  14   4  14      425.02      410.35     23.49 o
  15   4  14     2463.16     2418.04     50.83 o
  16   4  14      289.79      276.86     22.43 o
  17   4  14      878.70      799.75     32.82 o
  18   4  14      354.13      443.60     27.59 o
  19   4  14      460.50      377.40     27.65 o
  20   4  14      831.70      843.83     37.66 o
  21   4  14       87.15       45.00     38.09 o
  22   4  14      413.62      395.25     48.79 o
   1   5  14      301.24      187.28     14.52 o
   2   5  14       22.41      -13.19     13.19 o
   3   5  14      776.04      779.02     25.83 o
   4   5  14      459.35      468.16     19.13 o
   5   5  14     2111.23     2188.34     45.05 o
   6   5  14      380.19      338.86     19.62 o
   7   5  14      310.75      323.73     17.73 o
   8   5  14      220.49      179.05     17.11 o
   9   5  14       96.83       45.97     17.43 o
  10   5  14      457.80      434.36     21.27 o
  11   5  14     1831.48     1896.02     40.74 o
  12   5  14      237.47      252.47     21.69 o
  13   5  14     4186.49     4239.46     58.73 o
  14   5  14        0.96       29.22     23.48 o
  15   5  14     1255.04     1296.21     42.11 o
  16   5  14      208.21      172.58     23.17 o
  17   5  14      246.99      198.54     24.06 o
  18   5  14      107.00      130.53     24.64 o
  19   5  14        1.69       58.78     28.04 o
  20   5  14       52.66       43.21     31.54 o
  21   5  14       72.40       41.02     32.27 o
   0   6  14        8.74       27.66     19.87 o
   1   6  14        6.61       14.19     13.68 o
   2   6  14        9.48       -3.90     13.75 o
   3   6  14      251.92      226.08     15.01 o
   4   6  14      520.95      449.09     20.31 o
   5   6  14     2589.48     2510.53     38.88 o
   6   6  14     1919.66     1942.07     33.24 o
   7   6  14      536.93      437.08     18.03 o
   8   6  14      552.88      497.96     20.70 o
   9   6  14        3.08      -14.52     14.52 o
  10   6  14     3121.56     3213.07     50.74 o
  11   6  14        0.22      -16.63     16.63 o
  12   6  14     1885.08     1952.66     38.80 o
  13   6  14       25.44      -19.93     19.93 o
  14   6  14      774.66      763.12     33.76 o
  15   6  14      132.86      117.43     24.15 o
  16   6  14      918.42     1004.36     37.90 o
  17   6  14      540.48      584.61     27.91 o
  18   6  14      257.63      243.12     28.64 o
  19   6  14      282.23      328.42     31.55 o
  20   6  14      187.15      264.96     34.56 o
   1   7  14       21.62      -15.71     15.71 o
   2   7  14      200.72      195.47     19.07 o
   3   7  14      939.21      810.88     32.81 o
   4   7  14       54.71       -5.54     10.56 o
   5   7  14      252.51      225.57     19.15 o
   7   7  14        1.24      -16.53     18.81 o
   8   7  14        5.54      -12.99     12.99 o
   9   7  14       11.94      -14.84     14.84 o
  10   7  14       97.12        8.61     13.94 o
  11   7  14      117.41      118.75     16.39 o
  12   7  14        9.65      -15.84     15.84 o
  13   7  14      126.86       86.71     17.94 o
  14   7  14        1.17      -19.36     19.36 o
  15   7  14       14.09      -19.80     19.80 o
  16   7  14        0.74      -16.80     20.69 o
  17   7  14        0.01       29.42     27.02 o
  18   7  14       60.15      120.86     37.82 o
   0   8  14     3742.12     3735.52     74.80 o
   1   8  14       28.11       95.67     22.51 o
   2   8  14     2709.68     2719.73     46.97 o
   3   8  14        1.24      213.82     34.94 o
   4   8  14      538.20     1115.39     97.63 o
   5   8  14      159.00       74.34     19.32 o
   6   8  14      277.59      260.71     20.28 o
   7   8  14      142.78       81.32     19.02 o
   8   8  14      113.11      104.17     19.20 o
   9   8  14       92.58       31.06     15.76 o
  10   8  14      244.31      235.86     20.92 o
  11   8  14       36.19       16.96     18.26 o
  12   8  14      643.14      623.04     25.52 o
  13   8  14       46.48       -1.65     17.12 o
  14   8  14      538.97      467.13     19.95 o
  15   8  14       14.16      -10.05     20.36 o
  16   8  14      308.80      320.64     26.65 o
   1   9  14      556.66      885.01     64.74 o
   2   9  14        0.04      234.29     87.62 o
   3   9  14      210.05      130.84     28.24 o
   4   9  14        8.84      -27.60     27.60 o
   6   9  14      318.06      247.38     30.46 o
   7   9  14        2.01       81.14     30.86 o
   8   9  14       39.04       18.28     27.73 o
   9   9  14       14.42       29.84     31.36 o
  10   9  14       44.58       52.58     31.92 o
  11   9  14       10.81       21.36     32.92 o
  12   9  14        0.25       14.16     18.35 o
  13   9  14        1.04        2.52     35.74 o
  14   9  14       18.74      -13.27     42.54 o
   0  10  14      752.04      698.66     72.92 o
   1  10  14       47.90       30.30     30.53 o
   2  10  14      632.66      692.38     46.81 o
   3  10  14      203.46     1008.23     92.18 o
   4  10  14      614.61      690.83     48.83 o
   5  10  14      157.04      168.10     27.14 o
   6  10  14      903.47      992.06     47.95 o
   7  10  14      248.13      233.63     32.00 o
   8  10  14     1152.47     1134.75     54.19 o
   9  10  14       16.04      -35.33     35.33 o
  10  10  14      486.16      459.02     38.25 o
  11  10  14       76.23       32.94     35.56 o
   1  11  14      331.24      295.72     43.93 o
   2  11  14       38.75      -19.11     34.93 o
   3  11  14      218.89      160.34     30.23 o
   4  11  14        1.36      -21.12     34.17 o
   5  11  14        8.97       75.54     33.31 o
   6  11  14        4.48      -30.13     33.02 o
   7  11  14       43.16      -13.31     44.31 o
   1   1  15     6901.30     7167.87     78.46 o
   2   1  15      573.80      578.83     24.29 o
   3   1  15     8037.66     8048.39    106.66 o
   4   1  15        1.15      -20.45     20.45 o
   5   1  15     1624.08     1507.67     40.23 o
   6   1  15       10.75      -15.10     20.19 o
   7   1  15      491.74      473.00     24.36 o
   8   1  15       35.38       40.64     15.86 o
   9   1  15      678.53      535.16     34.07 o
  10   1  15        5.87      -18.69     18.69 o
  11   1  15     1983.88     2113.21     43.09 o
  12   1  15      216.59      194.21     19.01 o
  13   1  15      840.00      864.50     31.22 o
  14   1  15        3.50      -17.76     17.76 o
  15   1  15     1793.73     1829.18     44.65 o
  16   1  15      194.28      152.31     22.98 o
  17   1  15      281.23      201.55     24.01 o
  18   1  15      254.39      135.57     24.62 o
  19   1  15      260.32      162.47     25.50 o
  20   1  15       62.33      -13.62     26.98 o
  21   1  15       25.89      284.60     40.75 o
  22   1  15       58.80       18.34     62.05 o
   0   2  15       54.66       -5.95     21.61 o
   1   2  15        2.25      -14.70     14.70 o
   2   2  15      140.16       59.82     16.42 o
   3   2  15       30.45      -15.20     15.20 o
   4   2  15        4.49      -12.96     16.12 o
   5   2  15      981.01      911.07     34.16 o
   6   2  15       19.36       90.89     28.59 o
   7   2  15       41.29       66.02     14.00 o
   8   2  15      521.43      479.86     29.07 o
   9   2  15      881.00     1065.20     33.41 o
  10   2  15       13.03       43.57     16.18 o
  11   2  15      611.03      603.36     25.02 o
  12   2  15      804.41      695.83     34.24 o
  13   2  15       86.74      -18.68     18.68 o
  14   2  15      401.38      256.29     21.89 o
  15   2  15      108.33      -11.20     20.03 o
  16   2  15      395.77      252.55     23.57 o
  17   2  15      166.93      105.29     24.05 o
  18   2  15        0.17      -23.63     23.63 o
  19   2  15      103.57       -4.27     23.93 o
  20   2  15       76.75       33.78     29.65 o
  21   2  15        3.21       72.51     57.82 o
  22   2  15      214.12      359.00     64.23 o
   1   3  15     5529.34     5573.37     64.97 o
   2   3  15       18.71      -14.43     14.43 o
   3   3  15     3700.32     3604.41     78.78 o
   4   3  15     1536.11     1434.20     45.01 o
   5   3  15     2198.66     2102.99     60.58 o
   6   3  15     3995.56     3861.36     85.06 o
   7   3  15     2735.01     2786.06     49.75 o
   8   3  15     1434.39     1592.84     46.53 o
   9   3  15      286.82      239.26     24.02 o
  10   3  15      200.78      123.36     19.25 o
  11   3  15      363.20      269.39     20.84 o
  12   3  15        9.14      -18.44     18.44 o
  13   3  15        2.20      -18.54     18.54 o
  14   3  15      328.12      186.66     21.70 o
  15   3  15        3.47      -20.58     20.58 o
  16   3  15      611.25      566.31     26.95 o
  17   3  15      222.46      213.89     24.97 o
  18   3  15      446.31      336.20     26.72 o
  19   3  15      269.84      256.50     28.82 o
  20   3  15      131.06      163.17     31.43 o
  21   3  15      830.34      405.93     44.75 o
  22   3  15        6.43     1167.38    177.51 o
   0   4  15     3466.04     3037.37     79.59 o
   1   4  15       63.72      -30.73     69.42 o
   2   4  15     2527.03     2521.36     42.38 o
   3   4  15      910.66      758.00     27.36 o
   4   4  15      818.37      662.48     24.28 o
   5   4  15     4114.97     3955.18     61.35 o
   6   4  15      204.83      139.33     15.28 o
   7   4  15      604.15      549.62     24.28 o
   8   4  15     1672.31     1533.64     39.85 o
   9   4  15      560.14      457.25     23.09 o
  10   4  15        8.21      -17.91     17.91 o
  11   4  15        7.78      -18.04     18.04 o
  12   4  15      252.44      155.15     21.59 o
  13   4  15       57.14       22.50     20.21 o
  14   4  15     1225.50     1041.50     36.69 o
  15   4  15      195.29      140.60     21.28 o
  16   4  15      608.62      582.44     26.21 o
  17   4  15      720.19      596.94     27.72 o
  18   4  15        8.98      -21.80     24.35 o
  19   4  15      442.60      428.76     31.27 o
  20   4  15      309.47      158.20     35.28 o
  21   4  15       90.82       70.59     36.44 o
   1   5  15      378.37      248.71     16.35 o
   2   5  15      222.39      157.72     20.52 o
   3   5  15     1538.36     1454.31     34.25 o
   4   5  15     2877.95     3048.21     43.69 o
   5   5  15     1576.35     1762.02     32.24 o
   6   5  15      256.18      259.33     17.52 o
   7   5  15      510.88      402.70     22.64 o
   8   5  15       18.00        9.79     17.76 o
   9   5  15     1681.79     1728.14     35.35 o
  10   5  15     1041.53     1097.55     37.21 o
  11   5  15     1731.73     2072.31     43.61 o
  12   5  15      197.55      166.18     21.49 o
  13   5  15     2761.52     3174.37     56.97 o
  14   5  15       45.34       68.88     20.49 o
  15   5  15     1033.26     1180.72     41.53 o
  16   5  15      322.06      334.71     24.86 o
  17   5  15      983.34     1039.89     37.11 o
  18   5  15      410.99      411.64     29.25 o
  19   5  15       98.72       95.47     28.36 o
  20   5  15      169.79      141.04     33.18 o
   0   6  15     9522.37     9653.69    150.03 o
   1   6  15      785.03      828.93     27.85 o
   2   6  15     4900.07     5298.51     64.69 o
   3   6  15     2203.88     2344.46     34.92 o
   4   6  15       74.32       14.30     14.38 o
   5   6  15     1515.74     1481.91     31.94 o
   6   6  15      144.53      130.97     15.15 o
   7   6  15      670.91      614.26     24.00 o
   8   6  15     1255.72     1186.51     32.69 o
   9   6  15      642.06      641.66     27.01 o
  10   6  15     1755.85     1628.86     36.07 o
  11   6  15      360.29      321.29     22.83 o
  12   6  15      970.75      933.00     36.75 o
  13   6  15       14.45      -19.73     19.73 o
  14   6  15      823.38      807.71     37.30 o
  15   6  15      226.10      216.11     23.09 o
  16   6  15      163.95      117.81     24.18 o
  17   6  15      578.03      569.81     29.19 o
  18   6  15        2.64       30.43     26.32 o
  19   6  15      267.13      196.26     37.33 o
   1   7  15     4429.08     4670.94     55.26 o
   2   7  15      285.32      275.47     22.27 o
   3   7  15     1731.68     1699.55     29.08 o
   4   7  15     1058.21      923.13     23.81 o
   5   7  15     1904.54     1842.36     34.50 o
   6   7  15     1767.93     1750.42     46.07 o
   7   7  15      731.04      671.67     23.10 o
   8   7  15      757.36      706.78     23.14 o
   9   7  15       35.64       -2.48     14.17 o
  10   7  15      153.26       98.34     15.16 o
  11   7  15       19.76      -16.51     16.51 o
  12   7  15        4.66      -17.17     17.17 o
  13   7  15       50.47       23.01     18.83 o
  14   7  15      226.90      206.82     20.84 o
  15   7  15      131.34       62.44     20.93 o
  16   7  15      522.35      537.02     30.44 o
  17   7  15      137.36      141.04     28.01 o
   0   8  15     2710.45     2729.33     68.16 o
   1   8  15        4.07       28.59     18.18 o
   2   8  15     2003.48     1989.62     36.52 o
   3   8  15      782.40      664.03     37.54 o
   4   8  15      401.20      324.41     21.31 o
   5   8  15     2023.66     2132.13     60.21 o
   6   8  15      226.59      210.84     21.58 o
   7   8  15     1070.59     1141.12     38.07 o
   8   8  15     1147.34     1179.34     36.41 o
   9   8  15       49.56       79.66     18.12 o
  10   8  15     2664.81     2591.54     53.90 o
  11   8  15       30.03       34.75     14.62 o
  12   8  15     2300.03     2202.38     46.49 o
  13   8  15      367.13      369.46     18.01 o
  14   8  15      389.63      348.39     23.28 o
  15   8  15      336.40      345.37     25.65 o
  16   8  15       24.64      348.87     54.21 o
   1   9  15      346.75      766.51     75.98 o
   2   9  15      410.07      365.24     47.42 o
   3   9  15        2.24       19.83     28.19 o
   4   9  15      849.85     1003.97     47.87 o
   5   9  15      595.60      697.06     38.61 o
   6   9  15      830.18      840.28     42.01 o
   7   9  15     1324.66     1574.17     61.71 o
   8   9  15      341.65      369.07     35.73 o
   9   9  15     2369.87     2784.79     78.44 o
  10   9  15       69.06      109.89     37.20 o
  11   9  15     2314.38     2486.75     64.87 o
  12   9  15        0.15       21.00     35.79 o
  13   9  15     1318.04     1349.77     90.99 o
   0  10  15     1299.49     1263.15     79.31 o
   1  10  15       71.72        8.87     31.34 o
   2  10  15     1055.96     1137.29     55.94 o
   3  10  15      705.93      672.84     36.21 o
   4  10  15      398.77      300.48     36.19 o
   5  10  15     1614.94     1693.94     64.67 o
   6  10  15        3.86       48.24     29.67 o
   7  10  15      887.58      812.07     43.09 o
   8  10  15       54.58       31.72     34.31 o
   9  10  15      282.08      278.75     40.82 o
  10  10  15      308.06      330.60     38.94 o
   1  11  15     2601.46     2957.76     75.96 o
   2  11  15      473.59      425.16     34.47 o
   3  11  15     1257.86     1636.31     64.53 o
   4  11  15     1145.41     1294.03     75.35 o
   5  11  15      814.02      809.20     48.39 o
   0   0  16    17843.67    17363.56    701.45 o
   1   0  16      323.64      890.51     78.45 o
   2   0  16    10795.27    10971.54    184.01 o
   3   0  16     1563.86     1411.02     46.89 o
   4   0  16     9249.62     9274.39    158.86 o
   5   0  16     1490.24     1537.97     72.54 o
   6   0  16     1058.35     1195.89     41.39 o
   7   0  16      885.78      843.54     41.75 o
   8   0  16     1931.48     1670.49     60.19 o
   9   0  16      477.74      323.46     35.26 o
  10   0  16     3448.44     3321.78     72.61 o
  11   0  16       76.72        3.54     25.25 o
  12   0  16     1852.13     1823.78     58.26 o
  13   0  16        9.40      -25.34     25.34 o
  14   0  16       85.51       39.31     29.43 o
  15   0  16       13.50      -30.71     30.71 o
  16   0  16        1.05      -30.02     30.02 o
  17   0  16       18.76       16.71     32.50 o
  18   0  16      377.17      211.87     36.65 o
  19   0  16       86.26       27.07     51.40 o
  20   0  16      503.86      464.13    105.87 o
  21   0  16       61.23      543.94    103.55 o
  22   0  16      547.40      444.52     61.92 o
   1   1  16     6106.86     5841.79     86.14 o
   2   1  16     3129.08     3191.61     46.72 o
   3   1  16     3432.10     3296.44     48.85 o
   4   1  16     6877.79     6579.71     89.22 o
   5   1  16        1.37       -4.68     12.87 o
   6   1  16    10052.72    10278.29    107.62 o
   7   1  16      184.96      147.02     17.83 o
   8   1  16     4676.66     4945.58     64.01 o
   9   1  16      362.29      233.03     21.31 o
  10   1  16      104.36       47.79     18.99 o
  11   1  16     1884.15     1843.59     41.01 o
  12   1  16       10.56      -17.74     17.74 o
  13   1  16      553.14      441.30     22.58 o
  14   1  16     1188.60     1116.83     40.27 o
  15   1  16       97.75       95.54     22.61 o
  16   1  16     1948.18     1954.26     49.16 o
  17   1  16       15.63      -22.55     22.55 o
  18   1  16     1220.85     1150.28     41.80 o
  19   1  16      144.20        8.45     27.46 o
  20   1  16      122.16      151.98     35.43 o
  21   1  16      479.49      611.81     68.73 o
  22   1  16      189.16       20.29     51.13 o
   0   2  16     4886.79     4740.36    166.91 o
   1   2  16      490.85      577.06     45.80 o
   2   2  16     1329.18     1354.89     38.14 o
   3   2  16     1009.92      856.47     27.93 o
   4   2  16       24.94        6.75     11.75 o
   5   2  16      613.75      663.53     25.83 o
   6   2  16      553.16      500.65     28.69 o
   7   2  16      325.59      770.40     91.84 o
   8   2  16     4831.40     5289.47     64.88 o
   9   2  16      755.80      790.50     31.42 o
  10   2  16     7328.51     8163.04     94.66 o
  11   2  16       43.40       25.17     17.77 o
  12   2  16     3098.89     3491.62     54.84 o
  13   2  16        5.55      -18.89     18.89 o
  14   2  16     1234.31     1390.15     40.95 o
  15   2  16      289.11      202.00     23.64 o
  16   2  16      623.45      509.63     27.61 o
  17   2  16      262.47      146.38     25.04 o
  18   2  16      104.22      -11.94     23.22 o
  19   2  16      234.79       81.72     30.87 o
  20   2  16        0.52      134.98     50.64 o
  21   2  16      160.18       61.76     48.35 o
   1   3  16      743.88      711.58     27.75 o
   2   3  16      101.74       94.98     22.96 o
   3   3  16      100.67       50.39     15.08 o
   4   3  16      758.01      656.68     26.90 o
   5   3  16      228.95      119.25     21.98 o
   6   3  16     7726.59     8218.40     97.04 o
   7   3  16       92.39      132.40     37.71 o
   8   3  16     2914.30     2954.58     45.51 o
   9   3  16     1774.10     1922.28     38.54 o
  10   3  16       55.04        3.03     19.35 o
  11   3  16     2146.37     2167.53     45.90 o
  12   3  16       39.53       15.16     17.89 o
  13   3  16     1198.89     1067.28     37.48 o
  14   3  16      955.97      946.70     34.43 o
  15   3  16      630.04      547.73     26.51 o
  16   3  16     2081.12     2251.83     51.64 o
  17   3  16      295.54      212.78     25.16 o
  18   3  16      570.86      454.60     28.90 o
  19   3  16      124.01      145.23     32.44 o
  20   3  16      131.58       42.30     47.13 o
  21   3  16      131.10      134.41     42.69 o
   0   4  16     8651.80     8977.37    160.58 o
   1   4  16        9.10        0.45     16.98 o
   2   4  16     6452.70     6066.24    103.76 o
   3   4  16      530.45      440.21     18.25 o
   4   4  16     2320.10     2445.64     44.77 o
   5   4  16     2228.87     2435.46     39.71 o
   6   4  16     1426.61     1413.60     36.98 o
   7   4  16       96.47       17.87     17.33 o
   8   4  16      328.95      242.80     21.95 o
   9   4  16      812.11      786.65     26.44 o
  10   4  16     1098.39     1053.39     37.18 o
  11   4  16        3.48      -17.75     17.75 o
  12   4  16      576.88      491.41     25.18 o
  13   4  16       17.93      -20.39     20.39 o
  14   4  16        0.41      -19.84     19.84 o
  15   4  16       85.57       46.95     21.69 o
  16   4  16      148.15       94.21     24.00 o
  17   4  16      113.35       77.45     23.50 o
  18   4  16      615.56      723.73     46.77 o
  19   4  16       19.66       74.65     32.13 o
  20   4  16      867.73      751.29     47.81 o
   1   5  16        3.24      -15.41     15.41 o
   2   5  16      556.29      510.65     23.88 o
   3   5  16      206.48      195.92     17.10 o
   4   5  16      309.01      260.57     20.57 o
   5   5  16       84.31       79.96     16.44 o
   6   5  16      283.83      269.99     19.27 o
   7   5  16       23.44      -12.55     17.68 o
   8   5  16     3125.05     3289.85     49.13 o
   9   5  16      101.32      136.49     20.10 o
  10   5  16     2068.82     2255.22     41.03 o
  11   5  16      216.95      228.20     25.91 o
  12   5  16      377.13      361.31     26.83 o
  13   5  16      155.00       97.34     20.48 o
  14   5  16      102.93       50.99     23.30 o
  15   5  16       31.49      -21.55     21.55 o
  16   5  16      754.59      691.50     29.85 o
  17   5  16       22.98       -9.70     25.30 o
  18   5  16      332.75      279.85     32.72 o
  19   5  16       89.35       19.78     46.75 o
   0   6  16      132.22       76.84     24.06 o
   1   6  16        2.22       13.44     14.44 o
   2   6  16      540.66      486.20     19.92 o
   3   6  16      502.11      471.25     19.86 o
   4   6  16     1264.76     1326.86     32.56 o
   5   6  16      716.99      662.83     25.66 o
   6   6  16     1771.60     1737.43     38.73 o
   7   6  16      410.86      322.25     17.92 o
   8   6  16     2436.11     2731.11     45.50 o
   9   6  16        2.98       -3.86     17.91 o
  10   6  16     1778.12     1851.27     40.33 o
  11   6  16      104.72       21.62     20.56 o
  12   6  16     1234.44     1425.45     42.39 o
  13   6  16       51.36       19.13     25.56 o
  14   6  16     1858.35     1953.90     48.06 o
  15   6  16       17.77        2.73     22.99 o
  16   6  16     1366.91     1444.22     50.23 o
  17   6  16       25.66       93.04     25.61 o
  18   6  16      681.43      663.14     53.89 o
   1   7  16       61.02      161.84     41.56 o
   2   7  16      155.94      154.41     15.32 o
   3   7  16        0.12      -12.59     12.59 o
   4   7  16        2.83      -14.19     14.19 o
   5   7  16       36.37       -4.96     18.63 o
   6   7  16       72.58       72.71     15.79 o
   7   7  16      171.03      101.14     14.95 o
   8   7  16      201.13      170.01     15.54 o
   9   7  16        8.19      -15.34     15.34 o
  10   7  16       10.58      -11.14     16.76 o
  11   7  16       51.75       -1.26     18.08 o
  12   7  16       11.19      -18.70     18.70 o
  13   7  16        0.18      -20.24     20.24 o
  14   7  16       50.63        5.55     21.07 o
  15   7  16        0.60       -0.29     24.86 o
  16   7  16       31.28      146.55     31.72 o
  17   7  16        0.76       92.95     26.49 o
   0   8  16     5089.17     5091.06    109.45 o
   1   8  16       49.37       69.46     18.96 o
   2   8  16     2685.53     2915.41     49.58 o
   3   8  16      124.53       76.57     17.30 o
   4   8  16      690.56      622.33     27.33 o
   5   8  16        0.62      -18.02     18.02 o
   6   8  16      542.51      501.16     26.04 o
   7   8  16       13.33       -0.84     17.16 o
   8   8  16      394.53      255.51     20.22 o
   9   8  16        0.44       15.16     18.51 o
  10   8  16      296.59      358.53     22.79 o
  11   8  16       27.20      -18.57     18.57 o
  12   8  16      363.36      308.22     19.92 o
  13   8  16        3.26        0.51     18.45 o
  14   8  16      437.54      397.72     35.70 o
  15   8  16        7.87      248.60     52.08 o
   1   9  16      109.21       64.82     27.64 o
   2   9  16        1.57      -26.93     26.93 o
   3   9  16       16.01        7.26     30.44 o
   4   9  16       69.03       53.58     30.18 o
   5   9  16       63.50       78.93     28.22 o
   6   9  16       71.95       31.99     31.17 o
   7   9  16       49.47       62.84     32.55 o
   8   9  16       31.31      -13.04     32.38 o
   9   9  16        2.11       -8.15     20.88 o
  10   9  16        0.11      -17.20     25.84 o
  11   9  16        2.04      -39.32     39.32 o
  12   9  16        2.53      -26.23     39.03 o
   0  10  16     1273.92     1261.01     85.61 o
   1  10  16       40.57       13.97     29.25 o
   2  10  16     1207.37     1430.34     62.56 o
   3  10  16       23.02       28.11     30.48 o
   4  10  16     1085.72     1141.60     64.08 o
   5  10  16       14.82      -31.02     35.48 o
   6  10  16      639.64      690.44     41.41 o
   7  10  16       88.85       33.75     35.08 o
   8  10  16      184.33      104.73     36.05 o
   9  10  16        7.15      -29.75     42.93 o
   1   1  17      768.44      667.97     21.94 o
   2   1  17      490.47      378.41     19.07 o
   3   1  17      910.41      932.15     36.08 o
   4   1  17      442.59      323.35     21.45 o
   5   1  17       35.50        9.24     17.67 o
   6   1  17     1079.07     1009.35     38.70 o
   7   1  17      143.39      118.12     18.21 o
   8   1  17     1612.30     1613.97     40.67 o
   9   1  17      124.21       86.15     17.96 o
  10   1  17        0.71      -17.76     17.76 o
  11   1  17      720.38      690.43     26.17 o
  12   1  17      392.44      377.91     22.14 o
  13   1  17     2639.05     2716.41     51.56 o
  14   1  17       29.45       13.87     21.42 o
  15   1  17      561.40      517.00     27.43 o
  16   1  17        0.16      -22.77     22.77 o
  17   1  17       91.86       32.90     25.45 o
  18   1  17        0.07      -27.51     27.51 o
  19   1  17       14.96       34.59     31.48 o
  20   1  17        1.47      297.43     53.73 o
  21   1  17        5.53       36.50     58.04 o
   0   2  17      760.32      911.49     62.86 o
   1   2  17      197.70      245.29     29.70 o
   2   2  17      358.80      332.85     23.11 o
   3   2  17      222.01      181.94     18.13 o
   4   2  17       34.26       61.18     18.95 o
   5   2  17      224.50      206.59     20.22 o
   6   2  17        8.29       17.35     16.37 o
   7   2  17       95.55       71.05     18.30 o
   8   2  17       69.60       41.10     16.66 o
   9   2  17     1034.93     1291.31     40.00 o
  10   2  17      425.79      413.24     22.22 o
  11   2  17       16.97       34.15     20.57 o
  12   2  17      101.12       60.27     20.84 o
  13   2  17       52.25       -9.10     21.25 o
  14   2  17      526.70      431.90     25.66 o
  15   2  17      339.98      229.96     25.19 o
  16   2  17       28.05      -23.74     23.74 o
  17   2  17      197.37      110.27     24.48 o
  18   2  17       10.69      -25.73     25.73 o
  19   2  17      176.82      189.35     40.27 o
  20   2  17       50.65      182.81    104.24 o
  21   2  17       25.08      460.86     97.86 o
   1   3  17     6290.95     6711.60     78.96 o
   2   3  17      509.72      517.96     34.77 o
   3   3  17     3435.26     3522.94     66.80 o
   4   3  17      400.40      296.19     26.78 o
   5   3  17     4816.53     4977.46     62.33 o
   6   3  17     1519.94     1520.88     35.21 o
   7   3  17     3217.06     3315.90     54.58 o
   8   3  17     1116.55     1145.42     39.99 o
   9   3  17       32.33      -14.99     17.47 o
  10   3  17      122.51       31.08     20.43 o
  11   3  17      139.67       69.43     20.32 o
  12   3  17        5.98      -21.61     21.61 o
  13   3  17      106.13       28.84     21.01 o
  14   3  17        8.60      -21.13     21.13 o
  15   3  17       17.34       -0.42     22.45 o
  16   3  17       19.11      -12.03     23.08 o
  17   3  17       58.75        1.86     24.55 o
  18   3  17       23.72        6.43     31.21 o
  19   3  17      365.32      256.26     41.13 o
  20   3  17       14.65       -7.40     39.57 o
   0   4  17     1706.91     1664.67     70.41 o
   1   4  17      560.47      507.03     25.99 o
   2   4  17      674.46      638.08     25.09 o
   3   4  17     1318.41     1134.48     37.13 o
   4   4  17      208.15      149.42     20.07 o
   5   4  17     1720.88     1628.13     36.22 o
   6   4  17        2.71      -14.40     17.87 o
   7   4  17     1326.09     1464.77     34.28 o
   8   4  17       56.16       47.31     19.25 o
   9   4  17      189.55      124.48     21.85 o
  10   4  17        0.87      -18.85     18.85 o
  11   4  17       49.61      -21.75     21.75 o
  12   4  17       67.82       -6.22     21.14 o
  13   4  17       59.97      -13.97     20.68 o
  14   4  17       17.32      -21.61     21.61 o
  15   4  17      390.83      347.41     25.81 o
  16   4  17       81.93       41.61     23.98 o
  17   4  17      912.32     1023.99     49.25 o
  18   4  17        2.10       48.33     29.40 o
  19   4  17      520.75      513.96     42.67 o
   1   5  17      703.62      758.52     32.94 o
   2   5  17      194.16      171.78     21.06 o
   3   5  17      365.91      273.96     19.25 o
   4   5  17      315.09      245.72     18.48 o
   5   5  17     1374.36     1284.41     32.61 o
   6   5  17      143.92       88.33     16.97 o
   7   5  17     1010.50     1145.70     39.69 o
   8   5  17       49.47       25.84     18.35 o
   9   5  17     3927.00     4312.18     59.30 o
  10   5  17       23.70       88.11     22.41 o
  11   5  17     6431.35     7305.43     90.26 o
  12   5  17        4.65       30.89     21.35 o
  13   5  17     3295.15     3771.45     63.15 o
  14   5  17        7.51      -21.67     21.67 o
  15   5  17     1638.21     1666.42     46.61 o
  16   5  17        7.42       -9.53     24.74 o
  17   5  17      548.40      457.86     32.97 o
  18   5  17       29.88       19.34     35.30 o
   0   6  17     2435.46     2157.78     65.36 o
   1   6  17       98.64       28.44     13.07 o
   2   6  17      322.80      273.02     19.20 o
   3   6  17     2014.71     2151.41     54.33 o
   4   6  17      247.40      258.87     17.70 o
   5   6  17     2627.31     2620.53     44.02 o
   6   6  17      214.70      177.82     18.57 o
   7   6  17     1948.29     2155.85     40.21 o
   8   6  17     1525.80     1517.62     37.59 o
   9   6  17      733.49      764.05     29.37 o
  10   6  17      505.64      412.49     22.62 o
  11   6  17      381.28      353.73     27.96 o
  12   6  17       37.20        5.99     23.04 o
  13   6  17        5.71        1.68     20.86 o
  14   6  17        3.58      -23.66     23.66 o
  15   6  17      434.88      462.43     26.48 o
  16   6  17       31.82       42.33     26.20 o
  17   6  17      727.19      855.90     49.82 o
   1   7  17     8251.95     8589.10     95.22 o
   2   7  17      107.81      204.73     19.74 o
   3   7  17     4547.36     4853.64     62.29 o
   4   7  17       30.59      -10.74     13.87 o
   5   7  17     1620.70     1538.81     33.87 o
   6   7  17        0.77      -14.72     14.72 o
   7   7  17       45.26        0.86     16.12 o
   8   7  17       23.89       22.48     15.80 o
   9   7  17       82.05       36.25     17.29 o
  10   7  17      249.87      147.99     19.25 o
  11   7  17      164.49       83.98     19.75 o
  12   7  17       16.65      -19.97     19.97 o
  13   7  17      121.19       74.57     22.73 o
  14   7  17       42.08       32.73     25.01 o
  15   7  17        1.36       25.93     30.45 o
  16   7  17        0.35      106.63     34.31 o
   0   8  17      782.99      747.14     47.57 o
   1   8  17       82.38       75.43     17.84 o
   2   8  17      376.32      347.67     21.19 o
   3   8  17     1556.49     1634.35     41.47 o
   4   8  17      124.88      159.30     19.72 o
   5   8  17     2906.39     3078.66     60.03 o
   6   8  17       15.81       10.23     20.24 o
   7   8  17     1895.60     2083.58     52.32 o
   8   8  17       53.42       19.22     19.38 o
   9   8  17      730.92      706.73     26.32 o
  10   8  17       19.21       -5.29     21.80 o
  11   8  17        4.71      -15.86     15.86 o
  12   8  17        1.81       14.39     29.98 o
  13   8  17      125.02       80.07     28.90 o
  14   8  17       42.11      215.29     69.76 o
   1   9  17      276.42      262.80     33.27 o
   2   9  17      110.92       20.58     31.09 o
   3   9  17       22.69      -14.76     34.96 o
   4   9  17       25.53       10.81     34.89 o
   5   9  17      277.73      214.25     35.72 o
   6   9  17        1.97      -26.02     32.34 o
   7   9  17     1320.07     1479.94     50.78 o
   8   9  17       66.08       24.05     24.46 o
   9   9  17     3359.84     3614.22     92.14 o
  10   9  17       69.90      184.80     40.85 o
  11   9  17     2485.96     2568.55     90.68 o
   0  10  17      194.71      162.26     50.38 o
   1  10  17      107.63       43.25     35.28 o
   2  10  17      163.07      132.79     36.23 o
   3  10  17      745.37      715.25     43.22 o
   4  10  17       59.55      129.37     35.61 o
   5  10  17     1950.37     2148.09     76.93 o
   6  10  17        0.05        8.13     35.65 o
   7  10  17     1096.31     1063.12     52.94 o
   0   0  18    16186.68    17103.70    581.12 o
   2   0  18    11628.38    11973.02    204.61 o
   3   0  18      899.75      816.39     59.83 o
   4   0  18     2606.69     2427.04     64.41 o
   5   0  18     1610.64     1625.71     56.35 o
   6   0  18      643.31      589.51     32.34 o
   7   0  18     1966.80     1949.71     57.74 o
   8   0  18        1.32      -24.84     24.84 o
   9   0  18      792.79      740.89     42.14 o
  10   0  18       54.00       19.96     26.70 o
  11   0  18      272.46      206.64     30.63 o
  12   0  18      113.68      119.25     30.67 o
  13   0  18      775.50      645.54     40.01 o
  14   0  18       12.61       -8.51     30.36 o
  15   0  18     1286.74     1244.11     61.45 o
  16   0  18       19.79      -30.31     35.56 o
  17   0  18      308.68      199.61     35.92 o
  18   0  18      530.77      497.03     47.86 o
  19   0  18      368.09      640.18    185.20 o
  20   0  18      561.53      211.90     92.18 o
   1   1  18      321.59      236.73     21.16 o
   2   1  18      311.06      218.74     22.03 o
   3   1  18       31.01      -16.22     16.22 o
   4   1  18     3919.18     4060.29     57.61 o
   5   1  18       41.42       27.45     19.77 o
   6   1  18     6506.91     6807.01     80.30 o
   7   1  18      115.05       64.15     17.85 o
   8   1  18     3660.77     3904.34     59.01 o
   9   1  18      178.94      141.37     20.02 o
  10   1  18      238.04      284.65     21.93 o
  11   1  18        1.92        1.51     20.06 o
  12   1  18        4.96        0.94     21.22 o
  13   1  18        1.20      -17.19     21.55 o
  14   1  18      983.08     1007.75     40.32 o
  15   1  18        0.35      -21.78     22.58 o
  16   1  18     1861.13     1795.46     51.71 o
  17   1  18        5.71      -26.56     26.56 o
  18   1  18      825.43      760.03     55.87 o
  19   1  18       24.01      420.12     66.19 o
  20   1  18      238.67       52.24     50.80 o
   0   2  18      505.23      398.13     27.78 o
   1   2  18        4.41      -21.38     25.31 o
   2   2  18      928.84      914.07     35.64 o
   3   2  18      758.53      724.22     32.73 o
   4   2  18      288.70      206.78     19.73 o
   5   2  18      892.66      846.54     30.92 o
   6   2  18     1357.38     1372.09     38.92 o
   7   2  18      156.11      203.01     22.55 o
   8   2  18     5751.63     6193.78     79.08 o
   9   2  18      692.54      716.77     45.77 o
  10   2  18    10967.48    11970.96    132.55 o
  11   2  18        3.94      117.39     20.54 o
  12   2  18     8132.65     8712.21    101.69 o
  13   2  18      586.53      584.06     27.50 o
  14   2  18     3283.48     3540.04     61.16 o
  15   2  18       38.47       20.66     23.48 o
  16   2  18      887.53      810.81     32.19 o
  17   2  18       71.64       12.72     27.59 o
  18   2  18      266.27      234.55     35.28 o
  19   2  18       12.00      -12.70     43.63 o
  20   2  18        1.60       56.42     64.24 o
   1   3  18       97.94       42.80     15.52 o
   2   3  18      149.29       88.87     16.78 o
   3   3  18      470.88      355.81     21.62 o
   4   3  18     2314.04     2479.83     44.58 o
   5   3  18      270.42      291.85     42.30 o
   6   3  18     5223.35     5742.95     74.08 o
   7   3  18     2224.50     2227.87     43.43 o
   8   3  18     1621.91     1739.95     44.81 o
   9   3  18      668.71      589.50     24.47 o
  10   3  18     1352.48     1382.76     40.38 o
  11   3  18       24.22      -17.22     20.45 o
  12   3  18      187.95      102.60     21.51 o
  13   3  18       17.04      -21.47     21.47 o
  14   3  18      990.71      896.59     33.29 o
  15   3  18      105.63       22.99     24.21 o
  16   3  18     1291.23     1235.22     44.76 o
  17   3  18       11.57       53.21     31.02 o
  18   3  18      742.57      744.27     34.54 o
  19   3  18        1.47       34.08     36.25 o
   0   4  18    12047.42    12845.17    200.50 o
   1   4  18       16.81      109.33     18.39 o
   2   4  18     5156.29     5470.24     67.30 o
   3   4  18        0.99      -18.74     18.74 o
   4   4  18     3561.48     3885.98     56.06 o
   5   4  18       21.52       13.41     16.77 o
   6   4  18      853.49      919.16     34.65 o
   7   4  18      130.82       82.52     21.94 o
   8   4  18      199.04      113.81     18.96 o
   9   4  18      271.42      201.54     22.36 o
  10   4  18       66.25       32.12     21.92 o
  11   4  18      143.23       53.10     20.21 o
  12   4  18       91.96       52.75     21.35 o
  13   4  18        0.11      -20.89     20.89 o
  14   4  18        6.52      -23.63     23.63 o
  15   4  18        4.31      -25.71     25.71 o
  16   4  18      114.90      113.70     25.22 o
  17   4  18      265.29      286.00     31.29 o
  18   4  18      324.73      220.74     52.98 o
  19   4  18       27.85       98.75     85.69 o
   1   5  18      444.16      370.27     21.32 o
   2   5  18      362.19      315.74     21.56 o
   3   5  18      306.31      191.75     19.89 o
   4   5  18      264.34      244.90     20.41 o
   5   5  18       45.04       30.29     19.78 o
   6   5  18      973.67     1037.66     38.28 o
   7   5  18      134.99       36.86     21.91 o
   8   5  18      564.40      642.05     30.17 o
   9   5  18       74.16       74.89     20.42 o
  10   5  18        8.93       40.40     19.73 o
  11   5  18      569.72      518.64     27.33 o
  12   5  18        1.12      -21.10     21.10 o
  13   5  18      521.50      446.27     26.15 o
  14   5  18      276.56      263.43     25.66 o
  15   5  18      271.84      192.63     27.08 o
  16   5  18      236.87      167.71     28.60 o
  17   5  18       13.77       -9.51     35.13 o
  18   5  18      389.46      235.95     35.84 o
   0   6  18      183.38       74.76     26.50 o
   1   6  18      356.51      325.36     20.41 o
   2   6  18       12.21      -16.75     16.75 o
   3   6  18      507.67      419.71     21.33 o
   4   6  18      407.46      391.26     21.36 o
   5   6  18        0.79       -6.21     18.65 o
   6   6  18     1632.66     1690.96     39.51 o
   7   6  18        0.59      -18.81     18.81 o
   8   6  18     1868.22     2186.24     45.82 o
   9   6  18        3.18        1.05     20.52 o
  10   6  18     2086.34     2308.99     48.64 o
  11   6  18      255.83      215.90     24.38 o
  12   6  18     2072.18     2363.96     49.65 o
  13   6  18      269.83      236.93     24.21 o
  14   6  18      549.32      457.18     30.28 o
  15   6  18       14.77       31.07     25.34 o
  16   6  18      379.35      378.09     31.62 o
   1   7  18       18.07       60.69     15.39 o
   2   7  18      183.48      228.87     17.03 o
   3   7  18      696.14      728.93     26.17 o
   4   7  18      374.78      408.20     22.16 o
   5   7  18      144.37      143.04     18.07 o
   6   7  18      109.89      103.95     17.15 o
   7   7  18        9.93       -3.98     16.73 o
   8   7  18       61.89       -1.35     18.10 o
   9   7  18       23.12      -17.88     17.88 o
  10   7  18       37.57      -20.09     20.09 o
  11   7  18       62.32      -16.12     19.96 o
  12   7  18        0.35      -12.63     57.73 o
  13   7  18        5.64       85.31     32.58 o
  14   7  18       24.15       57.13     25.05 o
  15   7  18       28.96       74.02     32.01 o
   0   8  18     1031.64      979.04     55.70 o
   1   8  18        1.25      -17.42     17.42 o
   2   8  18     1342.27     1467.97     51.27 o
   3   8  18       37.49        5.42     19.13 o
   4   8  18      478.86      471.24     28.89 o
   5   8  18       12.55      -10.81     22.03 o
   6   8  18      192.08      181.08     24.89 o
   7   8  18        0.37       -9.68     14.39 o
   8   8  18      391.23      318.82     22.56 o
   9   8  18        0.11      -19.47     25.42 o
  10   8  18      728.46      748.05     36.41 o
  11   8  18        5.02        8.56     24.80 o
  12   8  18      506.16      379.54     34.71 o
   1   9  18       55.96      -11.94     32.00 o
   2   9  18       27.02      -31.98     31.98 o
   3   9  18        9.49       -1.10     18.95 o
   4   9  18        5.41        2.37     19.82 o
   5   9  18        8.00       17.30     34.38 o
   6   9  18        2.30      -21.79     21.79 o
   7   9  18       77.48       27.42     29.12 o
   8   9  18        2.69      -35.11     35.11 o
   9   9  18        2.59       41.84     45.04 o
   0  10  18      658.72      515.49     58.44 o
   1  10  18        0.09      -21.42     35.76 o
   2  10  18      909.69      807.01     45.39 o
   3  10  18        0.23      -36.49     36.49 o
   4  10  18      826.61      760.20     53.98 o
   1   1  19      604.40      403.68     22.39 o
   2   1  19      224.18      127.14     19.83 o
   3   1  19      196.02      105.58     18.12 o
   4   1  19        1.97      -16.89     16.89 o
   5   1  19     1947.43     1867.05     41.63 o
   6   1  19      135.34      109.04     18.26 o
   7   1  19     4519.29     4839.04     65.65 o
   8   1  19      203.88      252.13     21.55 o
   9   1  19     3871.08     4339.64     65.68 o
  10   1  19        2.39       54.42     21.63 o
  11   1  19     5934.98     6281.73     81.38 o
  12   1  19       16.20       63.90     22.08 o
  13   1  19     1829.41     1879.11     48.62 o
  14   1  19      116.29      144.57     24.29 o
  15   1  19     1105.70     1083.24     40.34 o
  16   1  19       88.16       26.72     26.45 o
  17   1  19      599.96      529.31     35.24 o
  18   1  19       39.12      381.24     39.57 o
  19   1  19      338.98      -19.41     50.89 o
   0   2  19       96.91      -19.96     23.17 o
   1   2  19        9.68      -16.30     16.30 o
   2   2  19       91.11      -15.04     17.93 o
   3   2  19        4.44      -19.71     19.71 o
   4   2  19      115.11       86.86     20.00 o
   5   2  19      980.02      924.73     33.45 o
   6   2  19        0.09       -4.40     18.44 o
   7   2  19     1352.47     1429.15     41.46 o
   8   2  19       79.09       75.14     21.13 o
   9   2  19      243.96      269.50     22.92 o
  10   2  19      112.01      133.41     22.98 o
  11   2  19       62.96      107.51     22.90 o
  12   2  19       60.69       35.55     22.93 o
  13   2  19        2.71      -13.28     22.40 o
  14   2  19        5.27      -20.36     23.77 o
  15   2  19      241.39      195.29     25.03 o
  16   2  19        0.06       25.30     25.69 o
  17   2  19      158.13      143.92     38.07 o
  18   2  19       26.24        7.91     48.71 o
  19   2  19       46.64       90.89     90.00 o
   1   3  19     5290.04     5942.17     75.92 o
   2   3  19      104.54       71.19     17.65 o
   3   3  19     2115.82     2136.83     42.64 o
   4   3  19      295.54      241.99     19.55 o
   5   3  19      933.16      817.34     37.62 o
   6   3  19      829.00      704.38     29.63 o
   7   3  19      359.74      268.84     22.15 o
   8   3  19      385.46      255.72     21.95 o
   9   3  19      227.46      159.44     21.64 o
  10   3  19       60.08       20.64     20.51 o
  11   3  19        1.31      -22.12     22.12 o
  12   3  19       26.01      -20.28     21.64 o
  13   3  19       24.39      -23.66     23.66 o
  14   3  19        3.44      -22.77     22.77 o
  15   3  19      235.09      107.25     25.25 o
  16   3  19       72.68       88.59     30.07 o
  17   3  19      561.46      532.39     35.77 o
  18   3  19       37.58       64.77     36.64 o
   0   4  19     1378.41     1545.06     57.04 o
   1   4  19       79.10       88.98     21.65 o
   2   4  19        2.36       22.07     20.55 o
   3   4  19      327.17      354.84     26.08 o
   4   4  19      609.50      582.49     27.60 o
   5   4  19      525.20      478.32     23.79 o
   6   4  19      114.44       13.39     18.62 o
   7   4  19      330.45      328.42     23.33 o
   8   4  19      656.36      595.11     27.75 o
   9   4  19      508.08      512.76     25.21 o
  10   4  19      514.50      478.42     24.96 o
  11   4  19      132.34       89.81     22.86 o
  12   4  19      301.16      231.06     23.93 o
  13   4  19       25.76      -23.61     23.61 o
  14   4  19       68.52       14.28     25.53 o
  15   4  19      133.28      203.61     34.54 o
  16   4  19        0.65      -27.07     41.02 o
  17   4  19      164.29      198.40     37.60 o
  18   4  19        2.69      -16.08     60.87 o
   1   5  19      352.27      243.50     20.88 o
   2   5  19        1.76      -19.08     19.08 o
   3   5  19        6.66      -21.74     21.74 o
   4   5  19      116.76       88.56     23.72 o
   5   5  19      375.26      321.71     26.35 o
   6   5  19     1211.66     1329.92     42.50 o
   7   5  19     1917.52     2292.73     46.72 o
   8   5  19     1774.69     2028.70     45.43 o
   9   5  19     4046.59     4452.65     64.90 o
  10   5  19      344.26      411.88     26.11 o
  11   5  19     2625.04     2692.18     57.38 o
  12   5  19       53.10      -22.46     22.46 o
  13   5  19     2201.88     2266.19     51.51 o
  14   5  19      297.52      223.32     27.18 o
  15   5  19      835.36      800.49     47.78 o
  16   5  19      400.83      308.15     38.42 o
  17   5  19      503.16      310.91     38.35 o
   0   6  19      192.09      162.06     28.58 o
   1   6  19        2.42      -22.41     22.41 o
   2   6  19      393.32      274.48     20.18 o
   3   6  19     1328.03     1266.27     39.82 o
   4   6  19      789.76      804.48     30.89 o
   5   6  19     3360.67     3652.29     55.53 o
   6   6  19      399.24      373.08     22.66 o
   7   6  19     1213.02     1595.60     50.34 o
   8   6  19       60.49       27.08     24.77 o
   9   6  19       55.76       46.56     22.85 o
  10   6  19        8.88       37.57     21.72 o
  11   6  19        7.45      -20.10     22.76 o
  12   6  19      407.13      407.23     26.06 o
  13   6  19      199.32      164.65     30.30 o
  14   6  19       82.86       36.71     25.79 o
  15   6  19      466.11      458.76     38.29 o
   1   7  19     5327.68     5649.93     71.37 o
   2   7  19      140.21      183.37     18.76 o
   3   7  19     3394.58     3685.73     54.87 o
   4   7  19      193.57      234.73     21.30 o
   5   7  19     1465.00     1523.15     38.13 o
   6   7  19      650.79      622.60     27.07 o
   7   7  19      483.13      381.32     22.19 o
   8   7  19      306.67      237.88     21.97 o
   9   7  19        9.79      -12.42     19.77 o
  10   7  19       10.53      -25.38     25.38 o
  11   7  19      225.60      126.34     34.09 o
  12   7  19       32.13       -1.51     28.21 o
  13   7  19      162.07      165.78     36.00 o
   0   8  19      163.33      104.45     37.32 o
   1   8  19      130.60      114.17     22.22 o
   2   8  19      194.97      180.78     23.45 o
   3   8  19      668.92      628.82     30.17 o
   4   8  19       17.27       16.22     27.02 o
   5   8  19     1156.23     1198.22     44.75 o
   6   8  19       89.86       32.58     18.38 o
   7   8  19      982.46      937.55     38.69 o
   8   8  19      219.97      181.06     18.42 o
   9   8  19      120.95      110.50     28.09 o
  10   8  19      696.18      937.21     53.86 o
  11   8  19       94.75      120.94     35.43 o
   1   9  19        1.00      -37.01     37.01 o
   2   9  19      419.08      220.46     20.35 o
   3   9  19       14.26      -26.89     26.89 o
   4   9  19      851.56      801.33     56.37 o
   5   9  19       83.73       19.98     36.86 o
   6   9  19      534.02      564.51     50.37 o
   7   9  19      366.63      323.34     54.04 o
   0   0  20     9391.48     9775.66    216.15 o
   1   0  20       58.56       79.11     25.88 o
   2   0  20     7372.69     7400.13    123.44 o
   3   0  20     1209.95     1268.26     53.08 o
   4   0  20     5438.05     5639.00    102.73 o
   5   0  20     1074.95     1185.81     53.77 o
   6   0  20     1593.82     1573.06     58.97 o
   7   0  20      513.79      580.24     36.62 o
   8   0  20      649.32      543.89     36.70 o
   9   0  20     1871.56     1905.15     70.40 o
  10   0  20      104.88       73.53     33.75 o
  11   0  20      566.65      448.00     37.09 o
  12   0  20       15.65      -29.78     31.69 o
  13   0  20      527.52      386.57     38.36 o
  14   0  20     1150.89     1034.74     52.30 o
  15   0  20      426.81      474.98     42.40 o
  16   0  20      779.48      584.07    102.48 o
  17   0  20      763.65     1489.88     87.90 o
  18   0  20      210.71      -48.24    120.07 o
   1   1  20     1421.84     1402.65     37.51 o
   2   1  20       15.40      -18.68     18.68 o
   3   1  20      122.10       58.33     18.96 o
   4   1  20      389.22      328.30     20.87 o
   5   1  20       18.40      -18.39     18.39 o
   6   1  20     1255.75     1257.89     38.44 o
   7   1  20      296.78      276.68     22.60 o
   8   1  20      921.81      883.00     33.23 o
   9   1  20     1470.21     1656.72     47.80 o
  10   1  20      312.06      352.78     25.51 o
  11   1  20     1126.12     1220.16     42.60 o
  12   1  20       75.13       36.34     23.47 o
  13   1  20     1215.81     1201.83     43.17 o
  14   1  20      467.54      346.53     26.53 o
  15   1  20      396.06      320.84     28.16 o
  16   1  20      324.65      342.42     33.93 o
  17   1  20       58.11      404.64     74.36 o
  18   1  20      308.92       41.71     78.72 o
   0   2  20      139.15        6.47     26.72 o
   1   2  20      718.15      590.43     24.86 o
   2   2  20      378.86      276.65     21.80 o
   3   2  20     2080.10     2122.90     44.81 o
   4   2  20     1921.33     1832.09     42.36 o
   5   2  20     2302.26     2546.38     49.06 o
   6   2  20     2517.79     2658.38     50.33 o
   7   2  20     3868.28     4282.44     65.35 o
   8   2  20     1584.78     1609.63     46.25 o
   9   2  20     1769.78     1793.73     46.39 o
  10   2  20     2861.74     3023.94     58.20 o
  11   2  20       65.16      108.54     24.49 o
  12   2  20     3802.85     3938.14     64.55 o
  13   2  20      292.00      241.36     25.75 o
  14   2  20     2793.35     2983.04     58.78 o
  15   2  20      603.65      654.96     40.81 o
  16   2  20     1151.63     1229.70     81.02 o
  17   2  20     1033.21      417.12     60.05 o
  18   2  20      333.65      196.11     62.80 o
   1   3  20     5994.22     6538.24     79.60 o
   2   3  20        9.43       38.54     19.97 o
   3   3  20     1685.96     1683.76     42.76 o
   4   3  20      692.86      588.79     25.51 o
   5   3  20       63.42       12.39     19.80 o
   6   3  20      471.05      407.89     24.52 o
   7   3  20       27.91        4.07     21.45 o
   8   3  20      733.96      689.41     30.65 o
   9   3  20      443.51      374.36     24.86 o
  10   3  20     1236.95     1257.27     42.76 o
  11   3  20      462.80      415.65     27.08 o
  12   3  20       10.03      -22.41     22.41 o
  13   3  20      216.80      244.39     25.48 o
  14   3  20       94.80       40.54     25.13 o
  15   3  20       32.72       -5.82     31.38 o
  16   3  20      426.74      258.79     50.82 o
  17   3  20       16.29       72.16     40.09 o
   0   4  20     3809.90     4056.42     84.70 o
   1   4  20       93.89       77.03     19.61 o
   2   4  20     5049.99     5507.92     72.07 o
   3   4  20      512.63      580.28     26.28 o
   4   4  20     4237.36     4726.81     74.91 o
   5   4  20      428.68      461.06     27.60 o
   6   4  20     1835.50     1868.28     46.78 o
   7   4  20      579.18      726.57     27.63 o
   8   4  20      251.72      209.97     22.41 o
   9   4  20      387.90      345.35     24.19 o
  10   4  20        7.09      -21.20     21.20 o
  11   4  20        4.44      -23.76     23.76 o
  12   4  20       33.57      -23.38     23.38 o
  13   4  20        1.08      -13.39     27.73 o
  14   4  20       96.50       49.92     26.02 o
  15   4  20      269.62      264.21     40.62 o
  16   4  20      192.03       78.12     35.12 o
  17   4  20      300.09      440.83     73.87 o
   1   5  20      569.61      564.78     28.15 o
   2   5  20        4.31      -20.62     20.62 o
   3   5  20      513.92      389.54     27.44 o
   4   5  20      616.70      542.91     27.83 o
   5   5  20       17.93      -20.09     20.09 o
   6   5  20      219.94      185.85     21.38 o
   7   5  20      927.97      932.40     38.47 o
   8   5  20       26.69        2.94     21.93 o
   9   5  20      741.80      719.34     30.95 o
  10   5  20      270.05      157.57     23.41 o
  11   5  20      179.40      150.61     24.88 o
  12   5  20      187.48      173.81     24.20 o
  13   5  20      241.71      214.73     27.97 o
  14   5  20       90.99       62.41     30.02 o
  15   5  20      154.45      114.52     35.77 o
   0   6  20      140.46       85.47     30.26 o
   1   6  20        1.54      -20.06     20.06 o
   2   6  20      118.75       12.13     21.78 o
   3   6  20       12.86      -36.61     37.39 o
   4   6  20      923.36      812.26     34.60 o
   5   6  20      277.44      300.75     27.20 o
   6   6  20     2339.37     2577.62     50.04 o
   7   6  20      309.12      348.11     26.21 o
   8   6  20      868.58     1047.80     37.67 o
   9   6  20      278.97      227.90     23.83 o
  10   6  20     1256.27     1391.87     46.77 o
  11   6  20       10.26       37.11     25.96 o
  12   6  20      619.82      619.75     34.22 o
  13   6  20       76.04      104.76     27.14 o
  14   6  20      329.09      248.84     39.08 o
   1   7  20      672.33      794.25     52.21 o
   2   7  20      137.98      161.97     18.86 o
   3   7  20      185.92      219.03     19.74 o
   4   7  20      188.77      144.04     19.51 o
   5   7  20      128.30       99.56     20.37 o
   6   7  20       44.20       -9.56     19.78 o
   7   7  20       26.16      -20.10     20.84 o
   8   7  20        0.83       34.61     26.24 o
   9   7  20      287.05      289.21     25.48 o
  10   7  20        8.66       15.08     26.22 o
  11   7  20       20.55       39.40     35.48 o
  12   7  20      125.98      124.83     30.15 o
   0   8  20      474.24      491.43     39.95 o
   1   8  20        0.09       -6.30     14.78 o
   2   8  20      746.30      747.72     29.43 o
   3   8  20       25.12       50.37     27.83 o
   4   8  20      592.02      547.13     24.80 o
   5   8  20        0.53      -16.48     16.48 o
   6   8  20      154.86      141.63     37.17 o
   7   8  20       21.32      -25.06     25.06 o
   8   8  20      207.29      295.34     45.95 o
   9   8  20        1.82       55.21     37.04 o
   1   9  20        8.50      -42.02     42.02 o
   2   9  20        1.76      -43.10     43.10 o
   3   9  20       12.52      -45.45     45.45 o
   4   9  20        3.26      -27.29     52.20 o
   1   1  21     1190.41     1058.48     36.49 o
   2   1  21      557.83      452.68     23.88 o
   3   1  21      961.67      893.95     31.99 o
   4   1  21      567.55      468.72     25.07 o
   5   1  21      860.67      712.46     27.07 o
   6   1  21      189.88      119.23     22.25 o
   7   1  21     1021.34     1041.05     36.73 o
   8   1  21      120.36       72.08     23.34 o
   9   1  21     1216.28     1276.52     46.91 o
  10   1  21       67.72       80.58     24.32 o
  11   1  21      774.39      718.82     31.04 o
  12   1  21        0.02      -24.63     24.63 o
  13   1  21      578.16      502.59     27.81 o
  14   1  21       10.48      -12.60     27.10 o
  15   1  21      388.19      347.19     44.72 o
  16   1  21        0.35      336.99     52.61 o
  17   1  21      170.79      360.76     95.60 o
   0   2  21     1765.97     1601.99     60.03 o
   1   2  21       73.82      -20.41     20.41 o
   2   2  21     1040.96      923.63     32.54 o
   3   2  21        0.37      -20.03     20.03 o
   4   2  21      744.60      661.35     26.81 o
   5   2  21       59.42      -11.62     21.28 o
   6   2  21       22.95      -20.80     20.80 o
   7   2  21      117.42       68.45     22.54 o
   8   2  21     1727.32     1701.88     48.54 o
   9   2  21        7.41       -3.03     22.73 o
  10   2  21      642.39      578.28     29.36 o
  11   2  21       71.05        6.57     24.84 o
  12   2  21       85.23       72.43     23.48 o
  13   2  21        1.94      -26.44     26.44 o
  14   2  21        1.05       21.96     29.25 o
  15   2  21       22.00      152.93     40.28 o
  16   2  21       13.45       39.98     67.15 o
  17   2  21       19.44      135.41    153.62 o
   1   3  21     2744.19     2987.90     53.09 o
   2   3  21       31.26      107.07     21.34 o
   3   3  21     4136.50     4212.66     63.14 o
   4   3  21      318.39      306.36     22.84 o
   5   3  21     2170.67     2201.95     48.46 o
   6   3  21      900.58      995.38     37.59 o
   7   3  21     1184.11     1285.06     44.36 o
   8   3  21      334.69      343.55     25.05 o
   9   3  21      412.02      401.25     26.19 o
  10   3  21       47.97        5.31     23.64 o
  11   3  21      121.79      104.15     25.01 o
  12   3  21       78.93       -0.64     24.20 o
  13   3  21      156.82       63.10     30.19 o
  14   3  21      171.41      100.36     30.88 o
  15   3  21      334.30       18.25     55.60 o
  16   3  21       93.63       92.20     34.24 o
   0   4  21      206.79      253.12     33.87 o
   1   4  21       65.03       83.39     21.03 o
   2   4  21      351.97      352.91     23.57 o
   3   4  21        3.42       18.88     19.28 o
   4   4  21      184.86      157.31     22.91 o
   5   4  21      220.38      210.99     23.59 o
   6   4  21        7.78       -0.35     22.19 o
   7   4  21       86.38       56.41     22.25 o
   8   4  21       44.69       35.38     21.77 o
   9   4  21        3.10      -17.61     23.60 o
  10   4  21     1063.67     1019.66     37.09 o
  11   4  21       47.27       22.45     27.13 o
  12   4  21      920.82     1078.99     50.43 o
  13   4  21       12.09      -27.76     27.76 o
  14   4  21      191.70       40.37     42.15 o
  15   4  21       45.46      -21.59     30.14 o
   1   5  21      580.83      500.29     24.75 o
   2   5  21      352.04      201.96     22.51 o
   3   5  21      694.98      573.89     27.38 o
   4   5  21      665.77      577.84     30.23 o
   5   5  21     1090.51     1048.86     40.39 o
   6   5  21     2211.23     2385.26     55.50 o
   7   5  21     1692.68     2012.25     51.31 o
   8   5  21     1218.23     1346.83     43.75 o
   9   5  21     1682.36     1601.07     47.58 o
  10   5  21        6.29      -24.15     24.15 o
  11   5  21     1309.19     1375.84     54.69 o
  12   5  21       54.01        7.57     27.76 o
  13   5  21      786.21      760.44     39.44 o
  14   5  21      260.09      132.04     32.51 o
   0   6  21      390.57      396.58     41.46 o
   1   6  21        0.20      -24.90     24.90 o
   2   6  21      736.87      704.82     31.87 o
   3   6  21       34.80      -22.91     23.39 o
   4   6  21     1031.02      948.03     36.54 o
   5   6  21      246.83      247.77     26.77 o
   6   6  21      112.11       87.32     24.09 o
   7   6  21      142.88      151.75     23.10 o
   8   6  21      153.51      136.56     23.63 o
   9   6  21       13.48       38.42     25.79 o
  10   6  21     1098.58     1348.64     59.43 o
  11   6  21       19.17      102.20     27.04 o
  12   6  21      729.02      751.45     36.64 o
   1   7  21     2425.51     2581.75     53.73 o
   2   7  21      916.21      972.13     38.91 o
   3   7  21     1336.43     1414.53     43.45 o
   4   7  21     1541.38     1717.50     55.92 o
   5   7  21      953.43      907.69     37.86 o
   6   7  21     1464.63     1600.09     48.99 o
   7   7  21      406.48      351.11     28.04 o
   8   7  21     1939.66     2180.92     50.62 o
   9   7  21       87.10      147.15     28.53 o
  10   7  21      294.75      323.40     30.57 o
   0   8  21      769.94      599.93     37.92 o
   1   8  21        1.62      -25.12     25.12 o
   2   8  21      696.95      596.01     32.33 o
   3   8  21       15.54      -14.84     49.60 o
   4   8  21      211.15      170.67     34.00 o
   5   8  21       60.97      143.69     32.10 o
   6   8  21       13.46       14.70     34.96 o
   7   8  21       48.70       72.89     33.71 o
   0   0  22     3787.99     3846.73    123.92 o
   1   0  22       82.39       71.14     30.85 o
   2   0  22     2254.95     2346.69     70.87 o
   3   0  22     1315.40     1395.60     62.16 o
   4   0  22     1142.88     1137.60     61.60 o
   5   0  22     2690.05     2895.56     77.38 o
   6   0  22     1382.77     1514.24     62.55 o
   7   0  22     2879.38     3034.90     80.44 o
   8   0  22     1132.43     1374.96     65.56 o
   9   0  22     1811.97     1928.19     74.79 o
  10   0  22      808.24      807.39     47.06 o
  11   0  22        1.54       -3.11     44.87 o
  12   0  22      250.50      230.56     35.95 o
  13   0  22      291.79       88.33     51.99 o
  14   0  22      339.83     1219.41     90.24 o
  16   0  22      266.02       68.32     68.67 o
   1   1  22     2321.92     2483.31     51.33 o
   2   1  22       11.21       -4.72     21.44 o
   3   1  22     1455.21     1516.70     45.31 o
   4   1  22        1.15      -21.87     21.87 o
   5   1  22      616.16      502.98     26.40 o
   6   1  22       44.19      -21.96     21.96 o
   7   1  22       20.10      -10.93     22.42 o
   8   1  22       10.97       -3.90     23.98 o
   9   1  22      810.01      738.65     32.09 o
  10   1  22        0.57      -26.48     26.48 o
  11   1  22      622.91      613.20     29.00 o
  12   1  22       91.97       29.34     26.15 o
  13   1  22      968.39     1159.33     74.58 o
  14   1  22        9.92      154.41     39.00 o
  15   1  22      496.94      440.24     88.79 o
  16   1  22        0.56       46.16     61.15 o
   0   2  22     1650.39     1829.47     66.10 o
   1   2  22      307.89      228.63     23.49 o
   2   2  22     3084.92     3430.07     58.52 o
   3   2  22      860.38      911.70     34.56 o
   4   2  22     2280.45     2347.93     51.06 o
   5   2  22      683.21      716.98     29.66 o
   6   2  22      347.62      248.28     25.21 o
   7   2  22      707.49      672.82     30.33 o
   8   2  22      454.38      416.93     27.64 o
   9   2  22      720.33      658.17     29.53 o
  10   2  22     1370.86     1364.85     47.65 o
  11   2  22      270.05      197.39     28.29 o
  12   2  22      501.52      465.19     34.65 o
  13   2  22       39.62       90.42     49.42 o
  14   2  22      146.34      182.00     34.74 o
  15   2  22      403.82      388.86     74.39 o
   1   3  22     3016.89     3188.80     56.10 o
   2   3  22      124.00       89.35     21.26 o
   3   3  22      429.50      462.65     26.00 o
   4   3  22      628.61      541.85     26.84 o
   5   3  22       19.64        0.78     22.09 o
   6   3  22       53.81       41.70     23.56 o
   7   3  22      413.14      304.83     26.56 o
   8   3  22       29.66        4.26     23.19 o
   9   3  22      816.21      804.86     32.85 o
  10   3  22        0.06      -11.51     25.34 o
  11   3  22     1018.84      947.86     50.25 o
  12   3  22      264.78      208.35     29.73 o
  13   3  22      920.35      931.19     50.74 o
  14   3  22       12.35       72.11     62.11 o
  15   3  22      377.58      355.22     84.81 o
   0   4  22     2479.51     2681.93     75.69 o
   1   4  22      202.73      245.30     25.15 o
   2   4  22     1415.66     1375.58     46.61 o
   3   4  22      590.12      680.39     29.53 o
   4   4  22      779.57      862.60     47.02 o
   5   4  22     1593.77     1924.20     49.77 o
   6   4  22      648.19      612.43     28.46 o
   7   4  22     2277.59     2533.43     56.01 o
   8   4  22      862.50      797.87     31.62 o
   9   4  22      679.56      562.99     29.00 o
  10   4  22      521.50      575.20     29.09 o
  11   4  22       47.05       27.86     30.72 o
  12   4  22      636.60      659.45     48.07 o
  13   4  22       90.65      130.76     36.27 o
  14   4  22      478.68      337.63     36.70 o
   1   5  22     1215.46     1015.84     38.53 o
   2   5  22      123.83       19.58     22.85 o
   3   5  22      350.17      228.49     25.02 o
   4   5  22       54.52      -19.64     23.50 o
   5   5  22        0.94      -26.14     26.14 o
   6   5  22        9.97        1.41     25.28 o
   7   5  22     1207.52     1030.07     41.83 o
   8   5  22        1.54        7.52     23.91 o
   9   5  22     1114.94     1142.85     58.95 o
  10   5  22        1.28      -26.46     26.46 o
  11   5  22      354.28      315.53     34.20 o
  12   5  22       38.41      -19.61     33.67 o
  13   5  22       23.91      -25.81     35.18 o
   0   6  22      854.53      724.14     46.57 o
   1   6  22       69.75      -10.41     26.43 o
   2   6  22      966.94      865.29     45.67 o
   3   6  22       64.06       58.91     24.02 o
   4   6  22      717.43      674.66     35.54 o
   5   6  22       46.62       13.25     22.07 o
   6   6  22     1036.86      970.24     40.88 o
   7   6  22       62.85      154.00     36.16 o
   8   6  22     1163.94     1420.53     53.73 o
   9   6  22      181.00      230.86     32.50 o
  10   6  22       96.47      218.19     32.83 o
  11   6  22        8.66       69.78     30.52 o
   1   7  22      407.13      345.57     26.79 o
   2   7  22        0.63      -22.91     22.91 o
   3   7  22       42.52      104.89     23.37 o
   4   7  22       27.20       76.41     23.52 o
   5   7  22        3.65       28.94     24.24 o
   6   7  22        2.16       74.03     38.06 o
   7   7  22       28.51      117.33     29.00 o
   8   7  22        3.89       95.09     34.68 o
   0   8  22      178.96      208.12     76.88 o
   1   8  22        3.09       29.53     44.53 o
   2   8  22      250.86      174.69     38.98 o
   3   8  22        0.51      281.75     48.06 o
   1   1  23     2474.81     2585.97     53.42 o
   2   1  23        0.20       -4.52     22.31 o
   3   1  23     1698.16     1850.07     49.33 o
   4   1  23      110.62       98.32     23.68 o
   5   1  23      586.81      564.21     28.25 o
   6   1  23      265.58      178.69     25.08 o
   7   1  23     1208.21     1200.49     45.07 o
   8   1  23       59.62       11.07     25.32 o
   9   1  23     1003.21      887.31     36.10 o
  10   1  23       42.05       43.38     29.71 o
  11   1  23      993.46      879.27     54.36 o
  12   1  23      105.73      144.64     41.18 o
  13   1  23      913.32     1124.86    120.79 o
  14   1  23        7.57      254.22     81.69 o
  15   1  23      308.89       96.01     55.81 o
   0   2  23      415.42      315.93     36.42 o
   1   2  23       11.81      -22.53     22.53 o
   2   2  23      145.57       96.53     23.24 o
   3   2  23      512.73      482.67     27.51 o
   4   2  23        1.07        5.78     22.93 o
   5   2  23      668.76      580.40     28.18 o
   6   2  23      250.17      126.98     25.21 o
   7   2  23      190.70      146.67     26.39 o
   8   2  23      159.64       97.71     24.46 o
   9   2  23        0.25      -25.08     25.08 o
  10   2  23      512.94      413.50     41.43 o
  11   2  23        0.51       -3.08     33.67 o
  12   2  23      145.03      205.84     37.27 o
  13   2  23       27.70      -44.18     44.18 o
  14   2  23        1.18       -4.42     43.17 o
   1   3  23      118.00      119.65     23.89 o
   2   3  23      541.70      427.66     26.72 o
   3   3  23      718.95      598.65     28.55 o
   4   3  23      453.15      391.07     26.77 o
   5   3  23     1513.18     1758.85     49.72 o
   6   3  23      400.35      362.14     28.13 o
   7   3  23     1008.77     1094.85     52.59 o
   8   3  23      304.04      279.28     27.70 o
   9   3  23      660.26      653.03     44.69 o
  10   3  23       47.31       64.21     31.41 o
  11   3  23      386.71      474.00     47.64 o
  12   3  23       90.49      -37.64     57.70 o
  13   3  23      249.67      233.65     35.40 o
   0   4  23     1198.16     1017.64     56.79 o
   1   4  23      214.31      170.37     26.21 o
   2   4  23      900.09      896.94     38.78 o
   3   4  23      519.97      464.39     28.70 o
   4   4  23      749.97      631.35     29.84 o
   5   4  23       23.60       14.60     25.14 o
   6   4  23      337.14      297.56     26.25 o
   7   4  23       15.32       41.66     25.87 o
   8   4  23       44.01      101.40     28.76 o
   9   4  23      315.88      270.79     30.13 o
  10   4  23      385.04      446.04     33.59 o
  11   4  23        3.60       -9.77     36.70 o
  12   4  23      342.34      264.99     34.35 o
   1   5  23      837.61      772.39     31.53 o
   2   5  23       70.74       14.43     23.27 o
   3   5  23      669.98      689.90     31.52 o
   4   5  23      275.40      215.08     25.67 o
   5   5  23      334.56      317.88     25.95 o
   6   5  23      609.23      637.14     49.00 o
   7   5  23       63.59       72.04     27.29 o
   8   5  23      847.17      831.65     41.33 o
   9   5  23      491.82      592.02     35.71 o
  10   5  23      173.57      263.17     39.89 o
  11   5  23      704.70      715.47     73.46 o
   0   6  23      227.56      326.32     48.48 o
   1   6  23       37.55       21.36     29.99 o
   2   6  23      343.95      307.78     31.51 o
   3   6  23      130.59       80.28     28.46 o
   4   6  23      115.69       40.22     27.67 o
   5   6  23      300.69      312.13     32.06 o
   6   6  23       17.55       47.40     28.75 o
   7   6  23       82.63      110.91     30.93 o
   8   6  23      479.59      536.96     38.23 o
   9   6  23       71.82       98.21     30.69 o
   1   7  23        0.98      148.39     36.57 o
   2   7  23      345.98      301.43     29.96 o
   3   7  23       21.36       73.04     39.65 o
   4   7  23      699.45      690.85     46.54 o
   5   7  23      230.26      301.22     34.70 o
   0   0  24       41.53      -46.71     52.51 o
   1   0  24       34.74      -38.18     38.18 o
   2   0  24       14.97       -6.48     37.97 o
   3   0  24      405.67      369.41     41.97 o
   4   0  24       98.25       30.18     40.43 o
   5   0  24     1389.57     1334.50     65.05 o
   6   0  24      676.54      637.59     41.00 o
   7   0  24     1803.65     1779.32     71.94 o
   8   0  24     1598.52     1736.92     86.57 o
   9   0  24      315.25      246.61     53.94 o
  10   0  24     1765.90     2372.35    176.77 o
  11   0  24      200.73      443.45     53.88 o
  12   0  24     1704.72     1823.91    184.58 o
  13   0  24       10.74       65.36     71.56 o
   1   1  24      975.87      870.77     32.74 o
   2   1  24      143.58       54.06     24.32 o
   3   1  24      556.08      417.01     28.24 o
   4   1  24      740.65      572.35     30.55 o
   5   1  24        0.60      -20.31     25.47 o
   6   1  24     1083.32     1065.76     43.31 o
   7   1  24      372.55      326.37     28.77 o
   8   1  24      527.66      531.47     39.58 o
   9   1  24      427.63      465.37     42.26 o
  10   1  24      155.79      237.18     61.89 o
  11   1  24      360.51      876.53    104.82 o
  12   1  24       30.70       59.87     65.88 o
  13   1  24      473.89      292.59     47.80 o
   0   2  24     1101.76     1223.97     61.18 o
   1   2  24        4.75      -24.56     24.56 o
   2   2  24     1725.99     1817.23     49.97 o
   3   2  24       91.82       93.48     24.30 o
   4   2  24     1639.06     1799.53     50.58 o
   5   2  24      418.81      416.09     27.31 o
   6   2  24      531.24      495.31     29.13 o
   7   2  24      256.05      248.79     27.89 o
   8   2  24      273.91      213.09     31.72 o
   9   2  24      306.77      148.57     36.50 o
  10   2  24      186.41      278.89     45.69 o
  11   2  24        6.58       21.77     53.72 o
  12   2  24        2.62      107.44     65.70 o
  13   2  24       44.47      317.48     97.86 o
   1   3  24      454.34      334.78     26.96 o
   2   3  24      539.89      538.10     30.00 o
   3   3  24      598.05      508.68     30.22 o
   4   3  24      519.93      521.15     29.85 o
   5   3  24        3.12       23.28     25.26 o
   6   3  24      404.85      559.94     44.55 o
   7   3  24      429.68      364.40     36.55 o
   8   3  24      663.50      772.28     52.70 o
   9   3  24      325.43      318.84     32.82 o
  10   3  24      159.42       49.51     68.11 o
  11   3  24       26.06       35.22     38.93 o
  12   3  24       77.91      400.56    102.42 o
   0   4  24       26.32      -33.12     33.12 o
   1   4  24       32.71      -25.42     25.60 o
   2   4  24      114.51       43.76     24.96 o
   3   4  24      221.06      179.88     27.58 o
   4   4  24        5.98       45.24     30.23 o
   5   4  24      123.57      177.42     29.65 o
   6   4  24      835.38      725.28     36.72 o
   7   4  24       17.08       67.26     31.09 o
   8   4  24     1580.72     1584.21     84.40 o
   9   4  24      260.98      324.69     37.42 o
  10   4  24     1345.56     1276.63     77.74 o
   1   5  24     1188.19     1138.99     46.20 o
   2   5  24       69.69      107.88     30.65 o
   3   5  24      300.90      186.59     30.25 o
   4   5  24      362.69      282.19     32.79 o
   5   5  24        0.12      -11.69     27.48 o
   6   5  24      370.79      394.21     34.33 o
   7   5  24        7.05      -26.31     34.53 o
   8   5  24      136.08       56.64     33.22 o
   9   5  24      133.91       55.03     36.97 o
   0   6  24     1080.79     1225.86     82.40 o
   1   6  24        0.35      -27.16     28.24 o
   2   6  24      642.68      635.49     38.30 o
   3   6  24        9.95       49.18     31.16 o
   4   6  24      291.06      269.14     31.48 o
   5   6  24       60.61       15.49     30.21 o
   6   6  24      261.62      255.05     32.15 o
   1   1  25      580.78      523.34     29.24 o
   2   1  25       10.15      -19.54     25.65 o
   3   1  25      380.91      299.14     30.63 o
   4   1  25       53.49      -22.87     27.04 o
   5   1  25      577.57      293.86     37.05 o
   6   1  25        2.26       42.85     40.77 o
   7   1  25       59.37      147.12     31.83 o
   8   1  25        0.25      162.46     39.17 o
   9   1  25       26.08      226.78     50.60 o
  10   1  25       14.67       96.90     74.40 o
  11   1  25      391.14      277.98     68.27 o
   0   2  25      152.07       82.81     51.36 o
   1   2  25      120.68       29.34     26.97 o
   2   2  25       31.92       41.50     26.40 o
   3   2  25      598.89      560.58     47.04 o
   4   2  25       45.81       55.87     39.02 o
   5   2  25      711.08      625.69     39.92 o
   6   2  25       25.38       45.80     41.93 o
   7   2  25       66.94      278.94     63.78 o
   8   2  25       16.45       35.29     39.53 o
   9   2  25        6.78       70.80    118.58 o
  10   2  25       58.31      148.43     41.32 o
   1   3  25       40.78        5.80     32.34 o
   2   3  25       41.13        4.74     31.08 o
   3   3  25      320.84      281.68     34.20 o
   4   3  25       64.98       66.09     31.71 o
   5   3  25      692.43      720.17     57.22 o
   6   3  25        1.05       27.99     29.01 o
   7   3  25      776.75      372.50     67.19 o
   8   3  25      128.69       -8.05     45.71 o
   9   3  25      357.62      376.87     38.47 o
  10   3  25       80.22      354.76    176.38 o
   0   4  25       95.13       70.83     45.69 o
   1   4  25      168.40      100.18     32.97 o
   2   4  25      127.37      178.77     31.80 o
   3   4  25      782.57      733.93     39.61 o
   4   4  25       89.46      116.89     36.05 o
   5   4  25      743.22      626.33     76.33 o
   6   4  25       10.53      -32.31     32.31 o
   7   4  25      349.62      223.51     38.78 o
   8   4  25       20.92       64.75     37.09 o
   1   5  25     1550.26     1768.02     75.45 o
   2   5  25       90.01       65.37     36.78 o
   3   5  25     1418.99     1517.06     70.26 o
   4   5  25       85.65       56.67     35.63 o
   5   5  25      341.37      316.26     36.86 o
   6   5  25      143.60      132.68     42.34 o
   0   0  26      579.48      565.79    109.29 o
   1   0  26       42.96      155.61     64.55 o
   2   0  26      622.84      845.96    120.61 o
   3   0  26       29.53      298.03     57.29 o
   4   0  26      175.06      192.33     92.18 o
   5   0  26       10.91      174.97     68.33 o
   6   0  26       77.03      348.22    103.55 o
   7   0  26       55.18      499.02     66.55 o
   8   0  26     1145.28      805.47     69.67 o
   9   0  26       75.73      -31.48    159.88 o
   1   1  26      106.06      130.54     34.92 o
   2   1  26      707.12      501.90     54.73 o
   3   1  26       98.56       30.36     34.62 o
   4   1  26      963.14     1260.53     82.34 o
   5   1  26        2.94      415.98     43.68 o
   6   1  26      692.84      750.16    110.83 o
   7   1  26       59.72      197.72    136.55 o
   8   1  26      927.84      592.75     70.48 o
   9   1  26       16.39       50.52     50.93 o
   0   2  26     1929.88     2492.36    134.16 o
   1   2  26        0.01      178.43     42.32 o
   2   2  26     1292.79     1662.27     60.27 o
   3   2  26        0.11      128.85     47.69 o
   4   2  26      509.60      455.27     49.52 o
   5   2  26       29.06      -41.73     41.73 o
   6   2  26       96.39       16.32     55.11 o
   7   2  26       27.88      224.19     78.80 o
   8   2  26       10.04      286.40     86.84 o
   1   3  26       14.90      -75.20     75.20 o
   2   3  26      221.41      160.73     80.80 o
   3   3  26       15.90      -57.94     57.94 o
   4   3  26      312.27      339.76     44.41 o
   5   3  26       86.10       84.20     34.92 o
   6   3  26      832.00      731.67     55.77 o
   7   3  26      260.14     1091.34    160.47 o
   0   4  26        3.93      -44.40     44.40 o
   1   4  26        0.39      -32.53     32.53 o
   2   4  26        0.14      -34.29     34.29 o
   3   4  26       27.46      -17.47     37.23 o
   4   4  26       13.89        3.18     44.18 o
   1   1  27      583.23       37.58     54.13 o
   2   1  27        0.69        8.83    117.81 o
   3   1  27      345.72      192.36    106.99 o
   4   1  27       25.91      166.01    117.45 o
   5   1  27       65.56       -4.00     53.95 o
   0   2  27        0.81      165.62    124.82 o
   1   2  27       33.02       82.12     41.56 o
   2   2  27       12.13      153.83     42.11 o
   4   2  27        2.71       37.58     64.75 o
   1   3  27       27.88     1417.01    129.48 o
 
